# Supplementary material for: Identification of Quantitative Trait Loci and Candidate Genes Controlling Seed Dormancy in Eggplant (Solanum melongena L.)
Source: Genes (Basel). 2024 Mar 26;15(4):415. doi: 10.3390/genes15040415 (PMC11049636; doi:10.3390/genes15040415)
Supplement: Supplementary file 1 [file genes-15-00415-s001.zip › supplementary tables.xlsx]

## Sheet: Table S1 
Table S1: Phenotypic data of parents, F1 and F2 population
Days Germination number Material	1	2	3	4	5	6	7	8	9	10	11	12	13	14
P1-73-1	0	0	0	0	0	0	5	14	34	56	64	65	71	76
P1-73-2	0	0	0	0	0	0	3	12	32	53	59	61	62	68
P1-73-3	0	0	0	0	0	0	8	16	33	47	67	76	84	85
P2-22-1	0	0	0	2	12	31	67	93	98	98	100	100	100	100
P2-22-2	0	0	0	3	20	45	86	100	100	100	100	100	100	100
P2-22-3	0	0	0	2	15	38	74	90	97	98	100	100	100	100
F1-1	0	0	0	0	0	1	2	11	28	36	52	67	76	81
F1-2	0	0	0	0	0	2	3	15	31	45	55	68	79	82
F1-3	0	0	0	0	0	3	5	17	37	53	61	74	87	90
F2-1	0	0	0	0	0	1	7	41	77	93	97	99	100	100
F2-2	0	0	0	0	0	2	4	50	86	95	98	98	98	98
F2-3	0	0	0	0	0	2	7	44	86	95	100	100	100	100
F2-4	0	0	0	0	0	0	4	44	82	94	100	100	100	100
F2-5	0	0	0	0	0	1	7	47	72	93	97	99	99	99
F2-6	0	0	0	0	0	0	4	38	74	90	99	100	100	100
F2-7	0	0	0	0	0	0	1	29	64	93	97	99	99	99
F2-8	0	0	0	0	0	3	11	48	82	98	100	100	100	100
F2-9	0	0	0	0	0	0	3	41	72	95	97	100	100	100
F2-10	0	0	0	0	0	1	9	47	77	95	97	99	100	100

## Sheet: Table S2 
Table S2: SNP-index data statistics of QTL candidate regions
#CHROM	POS	ID	REF	ALT	INFO	FORMAT	E-pool	L-pool	P1-73	P2-22
@chr1	10295122	12762962
chr1	10507151	.	T	A	AC=4;AF=0.5;AN=8;ANN=A|missense_variant|MODERATE|Smechr0101105.1|Smechr0101105|transcript|Smechr0101105.1|protein_coding|4/7|c.342A>T|p.Lys114Asn|904/1661|342/726|114/241||,A|upstream_gene_variant|MODIFIER|Smechr0101104.1|Smechr0101104|transcript|Smechr0101104.1|protein_coding||c.-4496A>T|||||4392|,A|downstream_gene_variant|MODIFIER|Smechr0101106.1|Smechr0101106|transcript|Smechr0101106.1|protein…	GT:AD:DP:GQ:PL	0/1:9,4:13:64:64,0,270	0/1:7,6:13:99:167,0,182	1/1:0,5:5:15:147,15,0	0/0:10,0:10:27:0,27,405
chr1	10605200	.	G	A	AC=1;AF=0.125;AN=8;ANN=A|missense_variant|MODERATE|Smechr0101118.1|Smechr0101118|transcript|Smechr0101118.1|protein_coding|2/2|c.1004C>T|p.Thr335Ile|1319/2043|1004/1047|335/348||,A|downstream_gene_variant|MODIFIER|Smechr0101117.1|Smechr0101117|transcript|Smechr0101117.1|protein_coding||c.*4199G>A|||||3748|;BaseQRankSum=0.150;ClippingRankSum=-0.000;DP=93;ExcessHet=4.7712;FS=2.808;MLEAC=3;MLEAF=0.3…	GT:AD:DP:GQ:PGT:PID:PL	0/0:29,0:29:0:.:.:0,0,615	0/0:37,0:37:0:.:.:0,0,284	0/0:14,0:14:0:.:.:0,0,5	0/1:5,5:10:99:0|1:10605200_G_A:195,0,195
chr1	10605239	.	A	G	AC=1;AF=0.167;AN=6;ANN=G|missense_variant|MODERATE|Smechr0101118.1|Smechr0101118|transcript|Smechr0101118.1|protein_coding|2/2|c.965T>C|p.Ile322Thr|1280/2043|965/1047|322/348||,G|downstream_gene_variant|MODIFIER|Smechr0101117.1|Smechr0101117|transcript|Smechr0101117.1|protein_coding||c.*4238A>G|||||3787|;BaseQRankSum=-0.732;ClippingRankSum=-0.000;DP=88;ExcessHet=4.7712;FS=7.782;MLEAC=2;MLEAF=0.33…	GT:AD:DP:GQ:PGT:PID:PL	0/0:29,0:29:0:.:.:0,0,617	0/0:30,0:30:0:.:.:0,0,292	./.:15,0:15	0/1:6,3:9:99:0|1:10605200_G_A:108,0,243
chr1	10612435	.	G	GACGGCA	AC=4;AF=0.5;AN=8;ANN=GACGGCA|conservative_inframe_insertion|MODERATE|Smechr0101119.1|Smechr0101119|transcript|Smechr0101119.1|protein_coding|2/5|c.61_66dupAACGGC|p.Asn21_Gly22dup|67/474|67/474|23/157||INFO_REALIGN_3_PRIME;BaseQRankSum=-0.453;ClippingRankSum=0.000;DP=55;ExcessHet=3.9794;FS=2.909;MLEAC=5;MLEAF=0.625;MQ=59.74;MQRankSum=0.000;QD=21.69;ReadPosRankSum=-0.462;SOR=1.402	GT:AD:DP:GQ:PL	0/1:12,7:19:99:286,0,750	0/1:6,6:12:99:266,0,260	1/1:0,7:7:21:314,21,0	0/0:7,0:7:0:0,0,100
chr1	10672264	.	A	AGG	AC=1;AF=0.125;AN=8;ANN=AGG|frameshift_variant|HIGH|Smechr0101126.1|Smechr0101126|transcript|Smechr0101126.1|protein_coding|2/2|c.1676_1677insCC|p.Glu560fs|1874/4002|1676/3270|559/1089||;BaseQRankSum=-0.733;ClippingRankSum=0.000;DP=57;ExcessHet=3.0103;FS=12.884;LOF=(Smechr0101126.1|Smechr0101126|1|1.00);MLEAC=1;MLEAF=0.125;MQ=60.00;MQRankSum=0.000;QD=2.55;ReadPosRankSum=-2.234;SOR=2.785	GT:AD:DP:GQ:PGT:PID:PL	0/0:23,0:23:57:.:.:0,57,855	0/1:14,3:17:84:0|1:10672244_C_G:84,0,702	0/0:5,0:5:15:.:.:0,15,161	0/0:12,0:12:30:.:.:0,30,450
chr1	10672268	.	CTG	C	AC=1;AF=0.125;AN=8;ANN=C|frameshift_variant|HIGH|Smechr0101126.1|Smechr0101126|transcript|Smechr0101126.1|protein_coding|2/2|c.1671_1672delCA|p.Tyr557fs|1870/4002|1671/3270|557/1089||;BaseQRankSum=-0.540;ClippingRankSum=0.000;DP=57;ExcessHet=3.6798;FS=12.884;LOF=(Smechr0101126.1|Smechr0101126|1|1.00);MLEAC=2;MLEAF=0.25;MQ=60.00;MQRankSum=0.000;QD=2.86;ReadPosRankSum=-1.958;SOR=2.785	GT:AD:DP:GQ:PGT:PID:PL	0/0:24,0:24:6:.:.:0,6,635	0/1:14,3:17:84:0|1:10672244_C_G:84,0,702	0/0:5,0:5:0:.:.:0,0,29	0/0:11,0:11:0:.:.:0,0,248
chr1	10672271	.	T	A	AC=1;AF=0.125;AN=8;ANN=A|missense_variant|MODERATE|Smechr0101126.1|Smechr0101126|transcript|Smechr0101126.1|protein_coding|2/2|c.1670A>T|p.Tyr557Phe|1868/4002|1670/3270|557/1089||;BaseQRankSum=2.288;ClippingRankSum=0.000;DP=56;ExcessHet=3.0103;FS=12.884;MLEAC=2;MLEAF=0.25;MQ=60.00;MQRankSum=0.000;QD=3.34;ReadPosRankSum=-1.829;SOR=2.785	GT:AD:DP:GQ:PGT:PID:PL	0/0:22,0:22:5:.:.:0,5,599	0/1:14,3:17:84:0|1:10672244_C_G:84,0,702	0/0:5,0:5:0:.:.:0,0,29	0/0:12,0:12:3:.:.:0,3,301
chr1	10672285	.	G	C	AC=1;AF=0.125;AN=8;ANN=C|missense_variant|MODERATE|Smechr0101126.1|Smechr0101126|transcript|Smechr0101126.1|protein_coding|2/2|c.1656C>G|p.His552Gln|1854/4002|1656/3270|552/1089||;BaseQRankSum=2.179;ClippingRankSum=0.000;DP=57;ExcessHet=3.6798;FS=13.676;MLEAC=2;MLEAF=0.25;MQ=60.00;MQRankSum=0.000;QD=2.98;ReadPosRankSum=-0.475;SOR=2.783	GT:AD:DP:GQ:PGT:PID:PL	0/0:21,0:21:0:.:.:0,0,555	0/1:15,3:18:81:0|1:10672244_C_G:81,0,810	0/0:8,0:8:0:.:.:0,0,130	0/0:10,0:10:30:.:.:0,30,281
chr1	10672289	.	G	C	AC=2;AF=0.25;AN=8;ANN=C|missense_variant|MODERATE|Smechr0101126.1|Smechr0101126|transcript|Smechr0101126.1|protein_coding|2/2|c.1652C>G|p.Ala551Gly|1850/4002|1652/3270|551/1089||;BaseQRankSum=-0.372;ClippingRankSum=0.000;DP=54;ExcessHet=3.9794;FS=12.464;MLEAC=2;MLEAF=0.25;MQ=60.00;MQRankSum=0.000;QD=2.16;ReadPosRankSum=-0.311;SOR=3.611	GT:AD:DP:GQ:PGT:PID:PL	0/1:18,2:20:27:0|1:10672289_G_C:27,0,1129	0/1:14,3:17:84:0|1:10672244_C_G:84,0,768	0/0:7,0:7:0:.:.:0,0,95	0/0:10,0:10:30:.:.:0,30,281
chr1	10672290	.	C	A	AC=2;AF=0.25;AN=8;ANN=A|missense_variant|MODERATE|Smechr0101126.1|Smechr0101126|transcript|Smechr0101126.1|protein_coding|2/2|c.1651G>T|p.Ala551Ser|1849/4002|1651/3270|551/1089||;BaseQRankSum=1.261;ClippingRankSum=0.000;DP=55;ExcessHet=3.9794;FS=12.135;MLEAC=2;MLEAF=0.25;MQ=60.00;MQRankSum=0.000;QD=2.10;ReadPosRankSum=-0.143;SOR=3.500	GT:AD:DP:GQ:PGT:PID:PL	0/1:19,2:21:27:0|1:10672289_G_C:27,0,1129	0/1:14,3:17:84:0|1:10672244_C_G:84,0,768	0/0:7,0:7:0:.:.:0,0,95	0/0:10,0:10:30:.:.:0,30,281
chr1	10672335	.	C	T	AC=2;AF=0.25;AN=8;ANN=T|missense_variant|MODERATE|Smechr0101126.1|Smechr0101126|transcript|Smechr0101126.1|protein_coding|2/2|c.1606G>A|p.Val536Ile|1804/4002|1606/3270|536/1089||;BaseQRankSum=2.181;ClippingRankSum=0.000;DP=54;ExcessHet=4.7712;FS=5.856;MLEAC=3;MLEAF=0.375;MQ=59.49;MQRankSum=-0.967;QD=5.66;ReadPosRankSum=0.969;SOR=1.863	GT:AD:DP:GQ:PGT:PID:PL	0/1:22,4:26:99:0|1:10672335_C_T:102,0,1237	0/1:8,4:12:99:0|1:10672335_C_T:144,0,513	0/0:8,0:8:24:0|1:10672335_C_T:0,24,522	0/0:8,0:8:0:.:.:0,0,189
chr1	10672344	.	G	C	AC=2;AF=0.25;AN=8;ANN=C|missense_variant|MODERATE|Smechr0101126.1|Smechr0101126|transcript|Smechr0101126.1|protein_coding|2/2|c.1597C>G|p.Leu533Val|1795/4002|1597/3270|533/1089||;BaseQRankSum=-0.090;ClippingRankSum=0.000;DP=58;ExcessHet=4.7712;FS=3.594;MLEAC=3;MLEAF=0.375;MQ=59.52;MQRankSum=-1.423;QD=5.22;ReadPosRankSum=1.216;SOR=1.705	GT:AD:DP:GQ:PGT:PID:PL	0/1:22,4:26:99:0|1:10672335_C_T:102,0,1236	0/1:10,4:14:99:0|1:10672335_C_T:138,0,597	0/0:8,0:8:24:0|1:10672335_C_T:0,24,522	0/0:10,0:10:0:.:.:0,0,249
chr1	10672354	.	A	AC	AC=2;AF=0.25;AN=8;ANN=AC|frameshift_variant|HIGH|Smechr0101126.1|Smechr0101126|transcript|Smechr0101126.1|protein_coding|2/2|c.1586_1587insG|p.Asn529fs|1784/4002|1586/3270|529/1089||;BaseQRankSum=1.325;ClippingRankSum=0.000;DP=62;ExcessHet=3.6798;FS=3.467;LOF=(Smechr0101126.1|Smechr0101126|1|1.00);MLEAC=2;MLEAF=0.25;MQ=59.53;MQRankSum=-1.423;QD=4.66;ReadPosRankSum=1.950;SOR=1.422	GT:AD:DP:GQ:PGT:PID:PL	0/1:23,4:27:96:0|1:10672335_C_T:96,0,1320	0/1:10,4:14:99:0|1:10672335_C_T:138,0,597	0/0:9,0:9:27:0|1:10672335_C_T:0,27,567	0/0:12,0:12:36:.:.:0,36,362
chr1	10672357	.	T	TCTTCCC	AC=2;AF=0.25;AN=8;ANN=TCTTCCC|disruptive_inframe_insertion|MODERATE|Smechr0101126.1|Smechr0101126|transcript|Smechr0101126.1|protein_coding|2/2|c.1583_1584insGGGAAG|p.Gln528_Asn529insGlyArg|1781/4002|1583/3270|528/1089||;BaseQRankSum=0.279;ClippingRankSum=0.000;DP=63;ExcessHet=3.6798;FS=3.519;MLEAC=2;MLEAF=0.25;MQ=59.54;MQRankSum=-1.423;QD=4.54;ReadPosRankSum=0.782;SOR=1.501	GT:AD:DP:GQ:PGT:PID:PL	0/1:24,4:28:96:0|1:10672335_C_T:96,0,1320	0/1:10,4:14:99:0|1:10672335_C_T:138,0,597	0/0:9,0:9:30:0|1:10672335_C_T:0,30,612	0/0:12,0:12:36:.:.:0,36,369
chr1	10672362	.	CT	C	AC=1;AF=0.125;AN=8;ANN=C|frameshift_variant|HIGH|Smechr0101126.1|Smechr0101126|transcript|Smechr0101126.1|protein_coding|2/2|c.1578delA|p.Ala527fs|1776/4002|1578/3270|526/1089||;BaseQRankSum=-2.135;ClippingRankSum=0.000;DP=67;ExcessHet=3.0103;FS=0.000;LOF=(Smechr0101126.1|Smechr0101126|1|1.00);MLEAC=1;MLEAF=0.125;MQ=59.52;MQRankSum=-1.423;QD=6.95;ReadPosRankSum=0.426;SOR=1.071	GT:AD:DP:GQ:PGT:PID:PL	0/0:30,0:30:87:.:.:0,87,1305	0/1:10,4:14:99:0|1:10672335_C_T:138,0,597	0/0:10,0:10:30:0|1:10672335_C_T:0,30,612	0/0:13,0:13:39:.:.:0,39,400
chr1	10672366	.	AAGCTTG	A	AC=1;AF=0.125;AN=8;ANN=A|disruptive_inframe_deletion|MODERATE|Smechr0101126.1|Smechr0101126|transcript|Smechr0101126.1|protein_coding|2/2|c.1569_1574delCAAGCT|p.Lys524_Leu525del|1772/4002|1569/3270|523/1089||;BaseQRankSum=-1.768;ClippingRankSum=0.000;DP=69;ExcessHet=3.5218;FS=0.000;MLEAC=1;MLEAF=0.125;MQ=59.55;MQRankSum=-1.508;QD=6.47;ReadPosRankSum=0.356;SOR=0.892	GT:AD:DP:GQ:PGT:PID:PL	0/0:30,0:30:0:.:.:0,0,691	0/1:11,4:15:99:0|1:10672335_C_T:135,0,628	0/0:11,0:11:33:0|1:10672335_C_T:0,33,645	0/0:13,0:13:6:.:.:0,6,332
chr1	10672400	.	T	C	AC=2;AF=0.25;AN=8;ANN=C|missense_variant|MODERATE|Smechr0101126.1|Smechr0101126|transcript|Smechr0101126.1|protein_coding|2/2|c.1541A>G|p.Tyr514Cys|1739/4002|1541/3270|514/1089||;BaseQRankSum=-0.487;ClippingRankSum=0.000;DP=69;ExcessHet=4.7712;FS=1.848;MLEAC=3;MLEAF=0.375;MQ=59.80;MQRankSum=0.000;QD=2.08;ReadPosRankSum=0.532;SOR=1.414	GT:AD:DP:GQ:PGT:PID:PL	0/1:30,3:33:36:0|1:10672387_T_C:36,0,3011	0/1:11,3:14:93:0|1:10672387_T_C:93,0,610	0/0:11,0:11:33:0|1:10672387_T_C:0,33,933	0/0:11,0:11:0:.:.:0,0,271
chr1	10672402	.	A	C	AC=2;AF=0.25;AN=8;ANN=C|missense_variant|MODERATE|Smechr0101126.1|Smechr0101126|transcript|Smechr0101126.1|protein_coding|2/2|c.1539T>G|p.Asp513Glu|1737/4002|1539/3270|513/1089||;BaseQRankSum=-2.052;ClippingRankSum=0.000;DP=68;ExcessHet=4.7712;FS=1.856;MLEAC=3;MLEAF=0.375;MQ=59.80;MQRankSum=0.000;QD=2.13;ReadPosRankSum=0.652;SOR=1.338	GT:AD:DP:GQ:PGT:PID:PL	0/1:30,3:33:36:0|1:10672387_T_C:36,0,3011	0/1:10,3:13:93:0|1:10672387_T_C:93,0,610	0/0:11,0:11:33:0|1:10672387_T_C:0,33,933	0/0:11,0:11:0:.:.:0,0,226
chr1	10673649	.	G	GTA	AC=1;AF=0.125;AN=8;ANN=GTA|frameshift_variant|HIGH|Smechr0101126.1|Smechr0101126|transcript|Smechr0101126.1|protein_coding|2/2|c.291_292insTA|p.Leu98fs|489/4002|291/3270|97/1089||;BaseQRankSum=0.983;ClippingRankSum=0.000;DP=49;ExcessHet=3.0103;FS=0.000;LOF=(Smechr0101126.1|Smechr0101126|1|1.00);MLEAC=1;MLEAF=0.125;MQ=59.34;MQRankSum=-1.967;QD=9.30;ReadPosRankSum=-1.655;SOR=0.606	GT:AD:DP:GQ:PGT:PID:PL	0/0:20,0:20:63:0|1:10673649_G_GTA:0,63,934	0/1:10,5:15:99:0|1:10673649_G_GTA:180,0,405	0/0:5,0:5:12:.:.:0,12,180	0/0:6,0:6:18:.:.:0,18,200
chr1	10673651	.	ATG	A	AC=1;AF=0.125;AN=8;ANN=A|frameshift_variant|HIGH|Smechr0101126.1|Smechr0101126|transcript|Smechr0101126.1|protein_coding|2/2|c.288_289delCA|p.Met97fs|487/4002|288/3270|96/1089||;BaseQRankSum=2.128;ClippingRankSum=0.000;DP=48;ExcessHet=3.0103;FS=0.000;LOF=(Smechr0101126.1|Smechr0101126|1|1.00);MLEAC=1;MLEAF=0.125;MQ=59.32;MQRankSum=-1.967;QD=9.29;ReadPosRankSum=-1.226;SOR=0.746	GT:AD:DP:GQ:PGT:PID:PL	0/0:22,0:22:66:0|1:10673649_G_GTA:0,66,979	0/1:10,5:15:99:0|1:10673649_G_GTA:180,0,405	0/0:5,0:5:15:.:.:0,15,163	0/0:6,0:6:18:.:.:0,18,210
chr1	10673687	.	G	A	AC=2;AF=0.25;AN=8;ANN=A|missense_variant|MODERATE|Smechr0101126.1|Smechr0101126|transcript|Smechr0101126.1|protein_coding|2/2|c.254C>T|p.Ala85Val|452/4002|254/3270|85/1089||;BaseQRankSum=2.859;ClippingRankSum=0.000;DP=55;ExcessHet=3.6798;FS=0.000;MLEAC=2;MLEAF=0.25;MQ=56.68;MQRankSum=-2.583;QD=7.94;ReadPosRankSum=-0.082;SOR=0.542	GT:AD:DP:GQ:PGT:PID:PL	0/1:24,3:27:51:0|1:10673677_T_C:51,0,1041	0/1:10,9:19:99:0|1:10673677_T_C:348,0,393	0/0:4,0:4:12:.:.:0,12,131	0/0:5,0:5:15:.:.:0,15,158
chr1	10673697	.	A	C	AC=2;AF=0.25;AN=8;ANN=C|missense_variant|MODERATE|Smechr0101126.1|Smechr0101126|transcript|Smechr0101126.1|protein_coding|2/2|c.244T>G|p.Ser82Ala|442/4002|244/3270|82/1089||;BaseQRankSum=-0.917;ClippingRankSum=0.000;DP=57;ExcessHet=5.4407;FS=0.000;MLEAC=3;MLEAF=0.375;MQ=56.03;MQRankSum=-2.626;QD=9.39;ReadPosRankSum=0.041;SOR=0.622	GT:AD:DP:GQ:PGT:PID:PL	0/1:23,3:26:57:0|1:10673677_T_C:57,0,957	0/1:9,10:19:99:0|1:10673677_T_C:393,0,348	0/0:5,0:5:0:.:.:0,0,102	0/0:7,0:7:0:.:.:0,0,173
chr1	10673700	.	A	T	AC=2;AF=0.25;AN=8;ANN=T|missense_variant|MODERATE|Smechr0101126.1|Smechr0101126|transcript|Smechr0101126.1|protein_coding|2/2|c.241T>A|p.Leu81Met|439/4002|241/3270|81/1089||;BaseQRankSum=0.800;ClippingRankSum=0.000;DP=59;ExcessHet=4.7712;FS=1.230;MLEAC=3;MLEAF=0.375;MQ=56.12;MQRankSum=-2.485;QD=10.03;ReadPosRankSum=0.038;SOR=0.491	GT:AD:DP:GQ:PGT:PID:PL	0/1:23,3:26:54:0|1:10673677_T_C:54,0,987	0/1:9,11:20:99:0|1:10673677_T_C:435,0,345	0/0:6,0:6:0:.:.:0,0,139	0/0:7,0:7:0:.:.:0,0,153
chr1	10673702	.	C	A	AC=2;AF=0.25;AN=8;ANN=A|missense_variant|MODERATE|Smechr0101126.1|Smechr0101126|transcript|Smechr0101126.1|protein_coding|2/2|c.239G>T|p.Arg80Met|437/4002|239/3270|80/1089||;BaseQRankSum=0.583;ClippingRankSum=0.000;DP=59;ExcessHet=4.7712;FS=1.256;MLEAC=3;MLEAF=0.375;MQ=56.20;MQRankSum=-2.485;QD=9.82;ReadPosRankSum=0.228;SOR=0.456	GT:AD:DP:GQ:PGT:PID:PL	0/1:24,3:27:54:0|1:10673677_T_C:54,0,987	0/1:9,11:20:99:0|1:10673677_T_C:435,0,345	0/0:6,0:6:0:.:.:0,0,130	0/0:6,0:6:0:.:.:0,0,135
chr1	10673732	.	C	T	AC=2;AF=0.25;AN=8;ANN=T|missense_variant|MODERATE|Smechr0101126.1|Smechr0101126|transcript|Smechr0101126.1|protein_coding|2/2|c.209G>A|p.Arg70Lys|407/4002|209/3270|70/1089||;BaseQRankSum=1.421;ClippingRankSum=0.000;DP=69;ExcessHet=5.4407;FS=1.111;MLEAC=3;MLEAF=0.375;MQ=55.70;MQRankSum=-2.370;QD=12.63;ReadPosRankSum=1.553;SOR=0.652	GT:AD:DP:GQ:PGT:PID:PL	0/1:23,6:29:99:0|1:10673713_A_G:168,0,938	0/1:10,13:23:99:0|1:10673713_A_G:516,0,577	0/0:8,0:8:0:.:.:0,0,110	0/0:8,0:8:0:.:.:0,0,203
chr1	10673744	.	AC	A	AC=2;AF=0.25;AN=8;ANN=A|frameshift_variant|HIGH|Smechr0101126.1|Smechr0101126|transcript|Smechr0101126.1|protein_coding|2/2|c.196delG|p.Val66fs|394/4002|196/3270|66/1089||;BaseQRankSum=1.441;ClippingRankSum=0.000;DP=65;ExcessHet=3.6798;FS=2.436;LOF=(Smechr0101126.1|Smechr0101126|1|1.00);MLEAC=2;MLEAF=0.25;MQ=55.94;MQRankSum=-2.257;QD=13.26;ReadPosRankSum=1.459;SOR=0.553	GT:AD:DP:GQ:PGT:PID:PL	0/1:21,6:27:99:0|1:10673743_T_C:186,0,894	0/1:9,13:22:99:0|1:10673743_T_C:507,0,535	0/0:6,0:6:18:0|1:10673743_T_C:0,18,270	0/0:9,0:9:27:.:.:0,27,304
chr1	10673746	.	TC	T	AC=2;AF=0.25;AN=8;ANN=T|frameshift_variant|HIGH|Smechr0101126.1|Smechr0101126|transcript|Smechr0101126.1|protein_coding|2/2|c.194delG|p.Arg65fs|392/4002|194/3270|65/1089||;BaseQRankSum=0.155;ClippingRankSum=0.000;DP=66;ExcessHet=3.6798;FS=2.389;LOF=(Smechr0101126.1|Smechr0101126|1|1.00);MLEAC=2;MLEAF=0.25;MQ=56.08;MQRankSum=-2.095;QD=13.60;ReadPosRankSum=1.517;SOR=0.425	GT:AD:DP:GQ:PGT:PID:PL	0/1:21,6:27:99:0|1:10673743_T_C:189,0,864	0/1:9,12:21:99:0|1:10673743_T_C:507,0,535	0/0:6,0:6:18:0|1:10673743_T_C:0,18,270	0/0:10,0:10:30:.:.:0,30,339
chr1	10673750	.	T	TAC	AC=2;AF=0.25;AN=8;ANN=TAC|frameshift_variant|HIGH|Smechr0101126.1|Smechr0101126|transcript|Smechr0101126.1|protein_coding|2/2|c.190_191insGT|p.Asn64fs|388/4002|190/3270|64/1089||;BaseQRankSum=-1.673;ClippingRankSum=0.000;DP=63;ExcessHet=4.7712;FS=1.139;LOF=(Smechr0101126.1|Smechr0101126|1|1.00);MLEAC=3;MLEAF=0.375;MQ=55.85;MQRankSum=-1.980;QD=13.98;ReadPosRankSum=1.338;SOR=0.446	GT:AD:DP:GQ:PGT:PID:PL	0/1:19,6:25:99:0|1:10673743_T_C:192,0,822	0/1:8,12:20:99:0|1:10673743_T_C:477,0,538	0/0:6,0:6:18:0|1:10673743_T_C:0,18,270	0/0:10,0:10:0:.:.:0,0,268
chr1	10673753	.	T	C	AC=2;AF=0.25;AN=8;ANN=C|missense_variant|MODERATE|Smechr0101126.1|Smechr0101126|transcript|Smechr0101126.1|protein_coding|2/2|c.188A>G|p.Asn63Ser|386/4002|188/3270|63/1089||;BaseQRankSum=-1.442;ClippingRankSum=0.000;DP=62;ExcessHet=4.7712;FS=1.130;MLEAC=3;MLEAF=0.375;MQ=55.77;MQRankSum=-1.980;QD=14.24;ReadPosRankSum=1.528;SOR=0.484	GT:AD:DP:GQ:PGT:PID:PL	0/1:19,6:25:99:0|1:10673743_T_C:192,0,801	0/1:8,12:20:99:0|1:10673743_T_C:480,0,496	0/0:5,0:5:18:0|1:10673743_T_C:0,18,270	0/0:10,0:10:0:.:.:0,0,259
chr1	10673822	.	T	C	AC=2;AF=0.25;AN=8;ANN=C|missense_variant|MODERATE|Smechr0101126.1|Smechr0101126|transcript|Smechr0101126.1|protein_coding|2/2|c.119A>G|p.Gln40Arg|317/4002|119/3270|40/1089||;BaseQRankSum=-0.819;ClippingRankSum=0.000;DP=62;ExcessHet=3.6798;FS=7.221;MLEAC=2;MLEAF=0.25;MQ=58.90;MQRankSum=0.000;QD=7.64;ReadPosRankSum=-0.182;SOR=2.285	GT:AD:DP:GQ:PGT:PID:PL	0/0:22,1:23:27:0|1:10673821_T_C:0,27,979	0/1:12,4:16:99:0|1:10673821_T_C:132,0,619	0/1:6,1:7:24:0|1:10673821_T_C:24,0,249	0/0:14,0:14:11:.:.:0,11,379
chr1	10673835	.	C	A	AC=2;AF=0.25;AN=8;ANN=A|missense_variant|MODERATE|Smechr0101126.1|Smechr0101126|transcript|Smechr0101126.1|protein_coding|2/2|c.106G>T|p.Val36Leu|304/4002|106/3270|36/1089||;BaseQRankSum=1.172;ClippingRankSum=0.000;DP=64;ExcessHet=3.6798;FS=12.952;MLEAC=2;MLEAF=0.25;MQ=59.29;MQRankSum=0.000;QD=4.87;ReadPosRankSum=-0.875;SOR=3.605	GT:AD:DP:GQ:PGT:PID:PL	0/0:24,1:25:30:0|1:10673821_T_C:0,30,1035	0/1:13,3:16:87:0|1:10673821_T_C:87,0,639	0/1:6,1:7:24:0|1:10673821_T_C:24,0,249	0/0:14,0:14:6:.:.:0,6,324
chr1	10673839	.	A	C	AC=2;AF=0.25;AN=8;ANN=C|missense_variant|MODERATE|Smechr0101126.1|Smechr0101126|transcript|Smechr0101126.1|protein_coding|2/2|c.102T>G|p.Ile34Met|300/4002|102/3270|34/1089||;BaseQRankSum=-0.298;ClippingRankSum=0.000;DP=62;ExcessHet=3.6798;FS=12.856;MLEAC=2;MLEAF=0.25;MQ=59.27;MQRankSum=0.000;QD=5.09;ReadPosRankSum=-1.051;SOR=3.606	GT:AD:DP:GQ:PGT:PID:PL	0/0:24,1:25:30:0|1:10673821_T_C:0,30,1035	0/1:13,3:16:87:0|1:10673821_T_C:87,0,639	0/1:5,1:6:27:0|1:10673821_T_C:27,0,207	0/0:13,0:13:4:.:.:0,4,294
chr1	10673840	.	AT	A	AC=2;AF=0.25;AN=8;ANN=A|frameshift_variant|HIGH|Smechr0101126.1|Smechr0101126|transcript|Smechr0101126.1|protein_coding|2/2|c.100delA|p.Ile34fs|298/4002|100/3270|34/1089||;BaseQRankSum=-0.147;ClippingRankSum=0.000;DP=62;ExcessHet=3.6798;FS=12.856;MLEAC=2;MLEAF=0.25;MQ=59.27;MQRankSum=0.000;QD=4.43;ReadPosRankSum=-1.052;SOR=3.606	GT:AD:DP:GQ:PGT:PID:PL	0/0:24,1:25:30:0|1:10673821_T_C:0,30,1035	0/1:13,3:16:87:0|1:10673821_T_C:87,0,639	0/1:5,1:6:27:0|1:10673821_T_C:27,0,207	0/0:13,0:13:39:.:.:0,39,397
chr1	10673847	.	T	TG	AC=2;AF=0.25;AN=8;ANN=TG|frameshift_variant|HIGH|Smechr0101126.1|Smechr0101126|transcript|Smechr0101126.1|protein_coding|2/2|c.93_94insC|p.Lys32fs|291/4002|93/3270|31/1089||;BaseQRankSum=0.456;ClippingRankSum=0.000;DP=64;ExcessHet=3.6798;FS=12.693;MLEAC=2;MLEAF=0.25;MQ=59.29;MQRankSum=0.000;QD=4.03;ReadPosRankSum=-1.492;SOR=3.609	GT:AD:DP:GQ:PGT:PID:PL	0/0:24,1:25:30:0|1:10673821_T_C:0,30,1035	0/1:14,3:17:84:0|1:10673821_T_C:84,0,681	0/1:5,1:6:27:0|1:10673821_T_C:27,0,207	0/0:14,0:14:8:.:.:0,8,337
chr1	10673856	.	C	A	AC=2;AF=0.25;AN=8;ANN=A|stop_gained|HIGH|Smechr0101126.1|Smechr0101126|transcript|Smechr0101126.1|protein_coding|2/2|c.85G>T|p.Glu29*|283/4002|85/3270|29/1089||;BaseQRankSum=0.557;ClippingRankSum=0.000;DP=60;ExcessHet=4.7712;FS=6.218;MLEAC=3;MLEAF=0.375;MQ=59.22;MQRankSum=0.000;QD=2.05;ReadPosRankSum=-0.825;SOR=2.746	GT:AD:DP:GQ:PGT:PID:PL	0/0:23,1:24:27:0|1:10673821_T_C:0,27,990	0/1:14,1:15:42:0|1:10673821_T_C:42,0,684	0/1:4,1:5:30:0|1:10673821_T_C:30,0,165	0/0:14,0:14:0:.:.:0,0,283
chr1	10825073	.	A	ACT	AC=8;AF=1;AN=8;ANN=ACT|frameshift_variant|HIGH|Smechr0101139.1|Smechr0101139|transcript|Smechr0101139.1|protein_coding|1/1|c.894_895insAG|p.Ter299fs|985/1033|894/897|298/298||,ACT|downstream_gene_variant|MODIFIER|Smechr0101137.1|Smechr0101137|transcript|Smechr0101137.1|protein_coding||c.*3953_*3954insCT|||||3437|,ACT|downstream_gene_variant|MODIFIER|Smechr0101140.1|Smechr0101140|transcript|Smechr…	GT:AD:DP:GQ:PGT:PID:PL	1/1:0,13:13:41:.:.:627,41,0	1/1:1,11:12:33:1|1:10825073_A_ACT:617,33,0	1/1:0,5:5:14:.:.:223,14,0	1/1:0,5:5:18:1|1:10825073_A_ACT:252,18,0
chr1	10825114	.	C	T	AC=4;AF=0.5;AN=8;ANN=T|missense_variant|MODERATE|Smechr0101139.1|Smechr0101139|transcript|Smechr0101139.1|protein_coding|1/1|c.854G>A|p.Gly285Asp|945/1033|854/897|285/298||,T|downstream_gene_variant|MODIFIER|Smechr0101137.1|Smechr0101137|transcript|Smechr0101137.1|protein_coding||c.*3994C>T|||||3477|,T|downstream_gene_variant|MODIFIER|Smechr0101140.1|Smechr0101140|transcript|Smechr0101140.1|prote…	GT:AD:DP:GQ:PGT:PID:PL	0/1:15,15:30:99:0|1:10825114_C_T:567,0,596	0/1:19,17:36:99:0|1:10825073_A_ACT:657,0,718	0/1:6,9:15:99:0|1:10825114_C_T:360,0,331	0/1:6,5:11:99:0|1:10825114_C_T:192,0,238
chr1	10825119	.	T	C	AC=4;AF=0.5;AN=8;ANN=C|missense_variant|MODERATE|Smechr0101139.1|Smechr0101139|transcript|Smechr0101139.1|protein_coding|1/1|c.849A>G|p.Ile283Met|940/1033|849/897|283/298||,C|downstream_gene_variant|MODIFIER|Smechr0101137.1|Smechr0101137|transcript|Smechr0101137.1|protein_coding||c.*3999T>C|||||3482|,C|downstream_gene_variant|MODIFIER|Smechr0101140.1|Smechr0101140|transcript|Smechr0101140.1|prote…	GT:AD:DP:GQ:PGT:PID:PL	0/1:16,16:32:99:0|1:10825114_C_T:567,0,596	0/1:19,17:36:99:0|1:10825073_A_ACT:656,0,718	0/1:5,9:14:99:0|1:10825114_C_T:363,0,301	0/1:6,5:11:99:0|1:10825114_C_T:192,0,238
chr1	10825151	.	C	G	AC=4;AF=0.5;AN=8;ANN=G|missense_variant|MODERATE|Smechr0101139.1|Smechr0101139|transcript|Smechr0101139.1|protein_coding|1/1|c.817G>C|p.Glu273Gln|908/1033|817/897|273/298||,G|downstream_gene_variant|MODIFIER|Smechr0101137.1|Smechr0101137|transcript|Smechr0101137.1|protein_coding||c.*4031C>G|||||3514|,G|downstream_gene_variant|MODIFIER|Smechr0101140.1|Smechr0101140|transcript|Smechr0101140.1|prote…	GT:AD:DP:GQ:PGT:PID:PL	0/1:15,14:29:99:0|1:10825142_A_G:543,0,592	0/1:27,23:50:99:0|1:10825142_A_G:884,0,1785	0/1:4,11:15:99:0|1:10825142_A_G:447,0,323	0/1:7,5:12:99:0|1:10825142_A_G:189,0,405
chr1	10825153	.	G	T	AC=4;AF=0.5;AN=8;ANN=T|missense_variant|MODERATE|Smechr0101139.1|Smechr0101139|transcript|Smechr0101139.1|protein_coding|1/1|c.815C>A|p.Ala272Asp|906/1033|815/897|272/298||,T|downstream_gene_variant|MODIFIER|Smechr0101137.1|Smechr0101137|transcript|Smechr0101137.1|protein_coding||c.*4033G>T|||||3516|,T|downstream_gene_variant|MODIFIER|Smechr0101140.1|Smechr0101140|transcript|Smechr0101140.1|prote…	GT:AD:DP:GQ:PGT:PID:PL	0/1:15,14:29:99:0|1:10825142_A_G:579,0,674	0/1:27,23:50:99:0|1:10825142_A_G:926,0,1782	0/1:4,11:15:99:0|1:10825142_A_G:450,0,292	0/1:7,5:12:99:0|1:10825142_A_G:189,0,405
chr1	10825163	.	A	T	AC=4;AF=0.5;AN=8;ANN=T|missense_variant|MODERATE|Smechr0101139.1|Smechr0101139|transcript|Smechr0101139.1|protein_coding|1/1|c.805T>A|p.Tyr269Asn|896/1033|805/897|269/298||,T|downstream_gene_variant|MODIFIER|Smechr0101137.1|Smechr0101137|transcript|Smechr0101137.1|protein_coding||c.*4043A>T|||||3526|,T|downstream_gene_variant|MODIFIER|Smechr0101140.1|Smechr0101140|transcript|Smechr0101140.1|prote…	GT:AD:DP:GQ:PGT:PID:PL	0/1:20,14:34:99:0|1:10825142_A_G:528,0,805	0/1:25,24:49:99:0|1:10825142_A_G:951,0,1725	0/1:4,13:17:99:0|1:10825142_A_G:534,0,286	0/1:7,6:13:99:0|1:10825142_A_G:228,0,424
chr1	10825185	.	C	T	AC=4;AF=0.5;AN=8;ANN=T|missense_variant|MODERATE|Smechr0101139.1|Smechr0101139|transcript|Smechr0101139.1|protein_coding|1/1|c.783G>A|p.Met261Ile|874/1033|783/897|261/298||,T|downstream_gene_variant|MODIFIER|Smechr0101137.1|Smechr0101137|transcript|Smechr0101137.1|protein_coding||c.*4065C>T|||||3548|,T|downstream_gene_variant|MODIFIER|Smechr0101140.1|Smechr0101140|transcript|Smechr0101140.1|prote…	GT:AD:DP:GQ:PL	0/1:16,14:30:99:375,0,454	0/1:26,24:50:99:556,0,706	0/1:5,13:18:99:337,0,171	0/1:5,7:12:99:204,0,115
chr1	10825201	.	A	G	AC=4;AF=0.5;AN=8;ANN=G|missense_variant|MODERATE|Smechr0101139.1|Smechr0101139|transcript|Smechr0101139.1|protein_coding|1/1|c.767T>C|p.Leu256Pro|858/1033|767/897|256/298||,G|downstream_gene_variant|MODIFIER|Smechr0101137.1|Smechr0101137|transcript|Smechr0101137.1|protein_coding||c.*4081A>G|||||3564|,G|downstream_gene_variant|MODIFIER|Smechr0101140.1|Smechr0101140|transcript|Smechr0101140.1|prote…	GT:AD:DP:GQ:PGT:PID:PL	0/1:15,17:32:99:0|1:10825200_C_T:645,0,587	0/1:28,24:52:99:0|1:10825200_C_T:920,0,1575	0/1:7,10:17:99:0|1:10825200_C_T:399,0,455	0/1:6,6:12:99:0|1:10825200_C_T:234,0,308
chr1	10825253	.	C	T	AC=4;AF=0.5;AN=8;ANN=T|missense_variant|MODERATE|Smechr0101139.1|Smechr0101139|transcript|Smechr0101139.1|protein_coding|1/1|c.715G>A|p.Gly239Ser|806/1033|715/897|239/298||,T|downstream_gene_variant|MODIFIER|Smechr0101137.1|Smechr0101137|transcript|Smechr0101137.1|protein_coding||c.*4133C>T|||||3616|,T|downstream_gene_variant|MODIFIER|Smechr0101140.1|Smechr0101140|transcript|Smechr0101140.1|prote…	GT:AD:DP:GQ:PGT:PID:PL	0/1:19,16:35:99:0|1:10825248_A_G:615,0,1728	0/1:18,28:46:99:0|1:10825248_A_G:1119,0,1747	0/1:8,7:15:99:0|1:10825248_A_G:270,0,315	0/1:5,5:10:99:0|1:10825248_A_G:195,0,471
chr1	10825265	.	A	G	AC=4;AF=0.5;AN=8;ANN=G|missense_variant|MODERATE|Smechr0101139.1|Smechr0101139|transcript|Smechr0101139.1|protein_coding|1/1|c.703T>C|p.Ser235Pro|794/1033|703/897|235/298||,G|downstream_gene_variant|MODIFIER|Smechr0101137.1|Smechr0101137|transcript|Smechr0101137.1|protein_coding||c.*4145A>G|||||3628|,G|downstream_gene_variant|MODIFIER|Smechr0101140.1|Smechr0101140|transcript|Smechr0101140.1|prote…	GT:AD:DP:GQ:PGT:PID:PL	0/1:17,16:33:99:0|1:10825248_A_G:618,0,1654	0/1:20,27:47:99:0|1:10825248_A_G:1154,0,1815	0/1:8,7:15:99:0|1:10825248_A_G:270,0,315	0/1:4,4:8:99:0|1:10825248_A_G:156,0,410
chr1	10825269	.	T	C	AC=4;AF=0.5;AN=8;ANN=C|missense_variant|MODERATE|Smechr0101139.1|Smechr0101139|transcript|Smechr0101139.1|protein_coding|1/1|c.699A>G|p.Ile233Met|790/1033|699/897|233/298||,C|downstream_gene_variant|MODIFIER|Smechr0101137.1|Smechr0101137|transcript|Smechr0101137.1|protein_coding||c.*4149T>C|||||3632|,C|downstream_gene_variant|MODIFIER|Smechr0101140.1|Smechr0101140|transcript|Smechr0101140.1|prote…	GT:AD:DP:GQ:PGT:PID:PL	0/1:17,15:32:99:0|1:10825248_A_G:579,0,1546	0/1:21,29:50:99:0|1:10825248_A_G:1151,0,1857	0/1:8,7:15:99:0|1:10825248_A_G:270,0,315	0/1:4,5:9:99:0|1:10825248_A_G:198,0,407
chr1	10825280	.	A	G	AC=4;AF=0.5;AN=8;ANN=G|missense_variant|MODERATE|Smechr0101139.1|Smechr0101139|transcript|Smechr0101139.1|protein_coding|1/1|c.688T>C|p.Cys230Arg|779/1033|688/897|230/298||,G|downstream_gene_variant|MODIFIER|Smechr0101137.1|Smechr0101137|transcript|Smechr0101137.1|protein_coding||c.*4160A>G|||||3643|,G|downstream_gene_variant|MODIFIER|Smechr0101140.1|Smechr0101140|transcript|Smechr0101140.1|prote…	GT:AD:DP:GQ:PGT:PID:PL	0/1:18,15:33:99:0|1:10825278_A_G:603,0,729	0/1:21,29:50:99:0|1:10825278_A_G:1154,0,794	0/1:8,7:15:99:0|1:10825248_A_G:270,0,315	0/1:3,5:8:99:0|1:10825248_A_G:198,0,407
chr1	10825282	.	A	G	AC=4;AF=0.5;AN=8;ANN=G|missense_variant|MODERATE|Smechr0101139.1|Smechr0101139|transcript|Smechr0101139.1|protein_coding|1/1|c.686T>C|p.Val229Ala|777/1033|686/897|229/298||,G|downstream_gene_variant|MODIFIER|Smechr0101137.1|Smechr0101137|transcript|Smechr0101137.1|protein_coding||c.*4162A>G|||||3645|,G|downstream_gene_variant|MODIFIER|Smechr0101140.1|Smechr0101140|transcript|Smechr0101140.1|prote…	GT:AD:DP:GQ:PGT:PID:PL	0/1:19,15:34:99:0|1:10825278_A_G:603,0,729	0/1:21,29:50:99:0|1:10825278_A_G:1154,0,794	0/1:8,7:15:99:0|1:10825248_A_G:270,0,315	0/1:3,5:8:99:0|1:10825248_A_G:201,0,294
chr1	10825325	.	A	G	AC=4;AF=0.5;AN=8;ANN=G|missense_variant|MODERATE|Smechr0101139.1|Smechr0101139|transcript|Smechr0101139.1|protein_coding|1/1|c.643T>C|p.Phe215Leu|734/1033|643/897|215/298||,G|downstream_gene_variant|MODIFIER|Smechr0101137.1|Smechr0101137|transcript|Smechr0101137.1|protein_coding||c.*4205A>G|||||3688|,G|downstream_gene_variant|MODIFIER|Smechr0101140.1|Smechr0101140|transcript|Smechr0101140.1|prote…	GT:AD:DP:GQ:PGT:PID:PL	0/1:15,17:32:99:0|1:10825325_A_G:669,0,579	0/1:21,25:46:99:0|1:10825325_A_G:984,0,829	0/1:10,2:12:51:0|1:10825325_A_G:51,0,439	0/1:3,7:10:99:0|1:10825325_A_G:285,0,105
chr1	10825327	.	G	C	AC=4;AF=0.5;AN=8;ANN=C|missense_variant|MODERATE|Smechr0101139.1|Smechr0101139|transcript|Smechr0101139.1|protein_coding|1/1|c.641C>G|p.Ala214Gly|732/1033|641/897|214/298||,C|downstream_gene_variant|MODIFIER|Smechr0101137.1|Smechr0101137|transcript|Smechr0101137.1|protein_coding||c.*4207G>C|||||3690|,C|downstream_gene_variant|MODIFIER|Smechr0101140.1|Smechr0101140|transcript|Smechr0101140.1|prote…	GT:AD:DP:GQ:PGT:PID:PL	0/1:15,17:32:99:0|1:10825325_A_G:666,0,621	0/1:21,25:46:99:0|1:10825325_A_G:981,0,871	0/1:10,2:12:51:0|1:10825325_A_G:51,0,439	0/1:3,7:10:99:0|1:10825325_A_G:327,0,102
chr1	10825328	.	C	T	AC=4;AF=0.5;AN=8;ANN=T|missense_variant|MODERATE|Smechr0101139.1|Smechr0101139|transcript|Smechr0101139.1|protein_coding|1/1|c.640G>A|p.Ala214Thr|731/1033|640/897|214/298||,T|downstream_gene_variant|MODIFIER|Smechr0101137.1|Smechr0101137|transcript|Smechr0101137.1|protein_coding||c.*4208C>T|||||3691|,T|downstream_gene_variant|MODIFIER|Smechr0101140.1|Smechr0101140|transcript|Smechr0101140.1|prote…	GT:AD:DP:GQ:PGT:PID:PL	0/1:16,17:33:99:0|1:10825325_A_G:666,0,621	0/1:22,23:45:99:0|1:10825325_A_G:984,0,849	0/1:10,1:11:54:0|1:10825325_A_G:54,0,414	0/1:3,7:10:99:0|1:10825325_A_G:327,0,102
chr1	10825334	.	G	A	AC=4;AF=0.5;AN=8;ANN=A|missense_variant|MODERATE|Smechr0101139.1|Smechr0101139|transcript|Smechr0101139.1|protein_coding|1/1|c.634C>T|p.His212Tyr|725/1033|634/897|212/298||,A|downstream_gene_variant|MODIFIER|Smechr0101137.1|Smechr0101137|transcript|Smechr0101137.1|protein_coding||c.*4214G>A|||||3697|,A|downstream_gene_variant|MODIFIER|Smechr0101140.1|Smechr0101140|transcript|Smechr0101140.1|prote…	GT:AD:DP:GQ:PGT:PID:PL	0/1:17,17:34:99:0|1:10825325_A_G:663,0,663	0/1:22,24:46:99:0|1:10825325_A_G:942,0,852	0/1:10,1:11:12:0|1:10825325_A_G:12,0,417	0/1:4,7:11:99:0|1:10825325_A_G:324,0,144
chr1	10825368	.	T	G	AC=3;AF=0.375;AN=8;ANN=G|missense_variant|MODERATE|Smechr0101139.1|Smechr0101139|transcript|Smechr0101139.1|protein_coding|1/1|c.600A>C|p.Gln200His|691/1033|600/897|200/298||,G|downstream_gene_variant|MODIFIER|Smechr0101137.1|Smechr0101137|transcript|Smechr0101137.1|protein_coding||c.*4248T>G|||||3731|,G|downstream_gene_variant|MODIFIER|Smechr0101140.1|Smechr0101140|transcript|Smechr0101140.1|pro…	GT:AD:DP:GQ:PGT:PID:PL	0/1:18,14:32:99:0|1:10825368_T_G:534,0,714	0/1:24,20:44:99:0|1:10825368_T_G:752,0,990	0/0:10,0:10:33:0|1:10825368_T_G:0,33,495	0/1:6,9:15:99:0|1:10825368_T_G:360,0,225
chr1	10825370	.	G	A	AC=3;AF=0.375;AN=8;ANN=A|stop_gained|HIGH|Smechr0101139.1|Smechr0101139|transcript|Smechr0101139.1|protein_coding|1/1|c.598C>T|p.Gln200*|689/1033|598/897|200/298||,A|downstream_gene_variant|MODIFIER|Smechr0101137.1|Smechr0101137|transcript|Smechr0101137.1|protein_coding||c.*4250G>A|||||3733|,A|downstream_gene_variant|MODIFIER|Smechr0101140.1|Smechr0101140|transcript|Smechr0101140.1|protein_coding…	GT:AD:DP:GQ:PGT:PID:PL	0/1:18,14:32:99:0|1:10825368_T_G:534,0,714	0/1:25,19:44:99:0|1:10825368_T_G:752,0,990	0/0:10,0:10:30:0|1:10825368_T_G:0,30,450	0/1:6,9:15:99:0|1:10825368_T_G:360,0,225
chr1	10825376	.	T	C	AC=3;AF=0.375;AN=8;ANN=C|missense_variant|MODERATE|Smechr0101139.1|Smechr0101139|transcript|Smechr0101139.1|protein_coding|1/1|c.592A>G|p.Ser198Gly|683/1033|592/897|198/298||,C|downstream_gene_variant|MODIFIER|Smechr0101137.1|Smechr0101137|transcript|Smechr0101137.1|protein_coding||c.*4256T>C|||||3739|,C|downstream_gene_variant|MODIFIER|Smechr0101140.1|Smechr0101140|transcript|Smechr0101140.1|pro…	GT:AD:DP:GQ:PGT:PID:PL	0/1:18,14:32:99:0|1:10825368_T_G:576,0,711	0/1:24,19:43:99:0|1:10825368_T_G:762,0,1032	0/0:10,0:10:30:0|1:10825368_T_G:0,30,450	0/1:6,9:15:99:0|1:10825368_T_G:360,0,225
chr1	10825381	.	T	C	AC=3;AF=0.375;AN=8;ANN=C|missense_variant|MODERATE|Smechr0101139.1|Smechr0101139|transcript|Smechr0101139.1|protein_coding|1/1|c.587A>G|p.Gln196Arg|678/1033|587/897|196/298||,C|downstream_gene_variant|MODIFIER|Smechr0101137.1|Smechr0101137|transcript|Smechr0101137.1|protein_coding||c.*4261T>C|||||3744|,C|downstream_gene_variant|MODIFIER|Smechr0101140.1|Smechr0101140|transcript|Smechr0101140.1|pro…	GT:AD:DP:GQ:PGT:PID:PL	0/1:16,14:30:99:0|1:10825368_T_G:537,0,672	0/1:26,19:45:99:0|1:10825368_T_G:720,0,1035	0/0:10,0:10:30:0|1:10825368_T_G:0,30,450	0/1:5,9:14:99:0|1:10825368_T_G:363,0,183
chr1	10825382	.	G	C	AC=3;AF=0.375;AN=8;ANN=C|missense_variant|MODERATE|Smechr0101139.1|Smechr0101139|transcript|Smechr0101139.1|protein_coding|1/1|c.586C>G|p.Gln196Glu|677/1033|586/897|196/298||,C|downstream_gene_variant|MODIFIER|Smechr0101137.1|Smechr0101137|transcript|Smechr0101137.1|protein_coding||c.*4262G>C|||||3745|,C|downstream_gene_variant|MODIFIER|Smechr0101140.1|Smechr0101140|transcript|Smechr0101140.1|pro…	GT:AD:DP:GQ:PGT:PID:PL	0/1:16,14:30:99:0|1:10825368_T_G:537,0,672	0/1:26,19:45:99:0|1:10825368_T_G:720,0,1035	0/0:10,0:10:30:0|1:10825368_T_G:0,30,450	0/1:5,9:14:99:0|1:10825368_T_G:363,0,183
chr1	10825390	.	C	T	AC=3;AF=0.375;AN=8;ANN=T|missense_variant|MODERATE|Smechr0101139.1|Smechr0101139|transcript|Smechr0101139.1|protein_coding|1/1|c.578G>A|p.Arg193His|669/1033|578/897|193/298||,T|downstream_gene_variant|MODIFIER|Smechr0101137.1|Smechr0101137|transcript|Smechr0101137.1|protein_coding||c.*4270C>T|||||3753|,T|downstream_gene_variant|MODIFIER|Smechr0101140.1|Smechr0101140|transcript|Smechr0101140.1|pro…	GT:AD:DP:GQ:PGT:PID:PL	0/1:15,14:29:99:0|1:10825368_T_G:543,0,588	0/1:28,21:49:99:0|1:10825368_T_G:794,0,1154	0/0:10,0:10:30:0|1:10825368_T_G:0,30,450	0/1:5,10:15:99:0|1:10825368_T_G:405,0,180
chr1	10825424	.	C	A	AC=3;AF=0.375;AN=8;ANN=A|missense_variant|MODERATE|Smechr0101139.1|Smechr0101139|transcript|Smechr0101139.1|protein_coding|1/1|c.544G>T|p.Ala182Ser|635/1033|544/897|182/298||,A|downstream_gene_variant|MODIFIER|Smechr0101137.1|Smechr0101137|transcript|Smechr0101137.1|protein_coding||c.*4304C>A|||||3787|,A|downstream_gene_variant|MODIFIER|Smechr0101140.1|Smechr0101140|transcript|Smechr0101140.1|pro…	GT:AD:DP:GQ:PGT:PID:PL	0/1:15,14:29:99:0|1:10825424_C_A:585,0,560	0/1:31,24:55:99:0|1:10825424_C_A:898,0,1271	0/0:7,0:7:24:0|1:10825424_C_A:0,24,360	0/1:6,10:16:99:0|1:10825424_C_A:402,0,222
chr1	10825452	.	C	A	AC=3;AF=0.375;AN=8;ANN=A|missense_variant|MODERATE|Smechr0101139.1|Smechr0101139|transcript|Smechr0101139.1|protein_coding|1/1|c.516G>T|p.Leu172Phe|607/1033|516/897|172/298||,A|downstream_gene_variant|MODIFIER|Smechr0101137.1|Smechr0101137|transcript|Smechr0101137.1|protein_coding||c.*4332C>A|||||3815|,A|downstream_gene_variant|MODIFIER|Smechr0101140.1|Smechr0101140|transcript|Smechr0101140.1|pro…	GT:AD:DP:GQ:PGT:PID:PL	0/1:13,15:28:99:0|1:10825424_C_A:585,0,585	0/1:29,22:51:99:0|1:10825424_C_A:833,0,1193	0/0:10,0:10:33:0|1:10825424_C_A:0,33,495	0/1:7,11:18:99:0|1:10825424_C_A:441,0,261
chr1	10825456	.	T	TTG	AC=3;AF=0.375;AN=8;ANN=TTG|frameshift_variant|HIGH|Smechr0101139.1|Smechr0101139|transcript|Smechr0101139.1|protein_coding|1/1|c.511_512insCA|p.Asp171fs|602/1033|511/897|171/298||,TTG|downstream_gene_variant|MODIFIER|Smechr0101137.1|Smechr0101137|transcript|Smechr0101137.1|protein_coding||c.*4336_*4337insTG|||||3820|,TTG|downstream_gene_variant|MODIFIER|Smechr0101140.1|Smechr0101140|transcript|Sm…	GT:AD:DP:GQ:PGT:PID:PL	0/1:15,16:31:99:0|1:10825424_C_A:627,0,582	0/1:29,21:50:99:0|1:10825424_C_A:794,0,1154	0/0:9,0:9:27:0|1:10825424_C_A:0,27,405	0/1:7,11:18:99:0|1:10825424_C_A:441,0,261
chr1	10825457	.	CCG	C	AC=3;AF=0.375;AN=8;ANN=C|frameshift_variant|HIGH|Smechr0101139.1|Smechr0101139|transcript|Smechr0101139.1|protein_coding|1/1|c.509_510delCG|p.Ala170fs|601/1033|509/897|170/298||,C|downstream_gene_variant|MODIFIER|Smechr0101137.1|Smechr0101137|transcript|Smechr0101137.1|protein_coding||c.*4338_*4339delCG|||||3821|,C|downstream_gene_variant|MODIFIER|Smechr0101140.1|Smechr0101140|transcript|Smechr01…	GT:AD:DP:GQ:PGT:PID:PL	0/1:15,16:31:99:0|1:10825424_C_A:627,0,582	0/1:28,21:49:99:0|1:10825424_C_A:791,0,1196	0/0:9,0:9:27:0|1:10825424_C_A:0,27,405	0/1:8,11:19:99:0|1:10825424_C_A:438,0,303
chr1	10825466	.	T	C	AC=3;AF=0.375;AN=8;ANN=C|missense_variant|MODERATE|Smechr0101139.1|Smechr0101139|transcript|Smechr0101139.1|protein_coding|1/1|c.502A>G|p.Lys168Glu|593/1033|502/897|168/298||,C|downstream_gene_variant|MODIFIER|Smechr0101137.1|Smechr0101137|transcript|Smechr0101137.1|protein_coding||c.*4346T>C|||||3829|,C|downstream_gene_variant|MODIFIER|Smechr0101140.1|Smechr0101140|transcript|Smechr0101140.1|pro…	GT:AD:DP:GQ:PGT:PID:PL	0/1:15,17:32:99:0|1:10825424_C_A:669,0,579	0/1:28,20:48:99:0|1:10825424_C_A:798,0,1113	0/0:9,0:9:27:0|1:10825424_C_A:0,27,405	0/1:8,12:20:99:0|1:10825424_C_A:480,0,300
chr1	10825475	.	G	A	AC=3;AF=0.375;AN=8;ANN=A|missense_variant|MODERATE|Smechr0101139.1|Smechr0101139|transcript|Smechr0101139.1|protein_coding|1/1|c.493C>T|p.Leu165Phe|584/1033|493/897|165/298||,A|downstream_gene_variant|MODIFIER|Smechr0101137.1|Smechr0101137|transcript|Smechr0101137.1|protein_coding||c.*4355G>A|||||3838|,A|downstream_gene_variant|MODIFIER|Smechr0101140.1|Smechr0101140|transcript|Smechr0101140.1|pro…	GT:AD:DP:GQ:PGT:PID:PL	0/1:15,18:33:99:0|1:10825424_C_A:753,0,573	0/1:29,20:49:99:0|1:10825424_C_A:753,0,1158	0/0:11,0:11:0:.:.:0,0,222	0/1:8,9:17:99:0|1:10825424_C_A:354,0,309
chr1	10825479	.	GGC	G	AC=3;AF=0.375;AN=8;ANN=G|frameshift_variant|HIGH|Smechr0101139.1|Smechr0101139|transcript|Smechr0101139.1|protein_coding|1/1|c.487_488delGC|p.Ala163fs|579/1033|487/897|163/298||,G|downstream_gene_variant|MODIFIER|Smechr0101137.1|Smechr0101137|transcript|Smechr0101137.1|protein_coding||c.*4360_*4361delGC|||||3843|,G|downstream_gene_variant|MODIFIER|Smechr0101140.1|Smechr0101140|transcript|Smechr01…	GT:AD:DP:GQ:PGT:PID:PL	0/1:14,19:33:99:0|1:10825424_C_A:753,0,573	0/1:28,20:48:99:0|1:10825424_C_A:749,0,1199	0/0:10,0:10:30:.:.:0,30,293	0/1:8,9:17:99:0|1:10825424_C_A:396,0,306
chr1	10825483	.	T	TAG	AC=3;AF=0.375;AN=8;ANN=TAG|frameshift_variant|HIGH|Smechr0101139.1|Smechr0101139|transcript|Smechr0101139.1|protein_coding|1/1|c.484_485insCT|p.Gln162fs|575/1033|484/897|162/298||,TAG|downstream_gene_variant|MODIFIER|Smechr0101137.1|Smechr0101137|transcript|Smechr0101137.1|protein_coding||c.*4363_*4364insAG|||||3847|,TAG|downstream_gene_variant|MODIFIER|Smechr0101140.1|Smechr0101140|transcript|Sm…	GT:AD:DP:GQ:PGT:PID:PL	0/1:13,19:32:99:0|1:10825424_C_A:756,0,531	0/1:28,20:48:99:0|1:10825424_C_A:777,0,1113	0/0:10,0:10:0:.:.:0,0,190	0/1:7,9:16:99:0|1:10825424_C_A:354,0,309
chr1	10825487	.	A	T	AC=3;AF=0.375;AN=8;ANN=T|missense_variant|MODERATE|Smechr0101139.1|Smechr0101139|transcript|Smechr0101139.1|protein_coding|1/1|c.481T>A|p.Ser161Thr|572/1033|481/897|161/298||,T|downstream_gene_variant|MODIFIER|Smechr0101137.1|Smechr0101137|transcript|Smechr0101137.1|protein_coding||c.*4367A>T|||||3850|,T|downstream_gene_variant|MODIFIER|Smechr0101140.1|Smechr0101140|transcript|Smechr0101140.1|pro…	GT:AD:DP:GQ:PGT:PID:PL	0/1:13,18:31:99:0|1:10825424_C_A:717,0,492	0/1:28,20:48:99:0|1:10825424_C_A:735,0,1116	0/0:10,0:10:0:.:.:0,0,204	0/1:7,8:15:99:0|1:10825424_C_A:357,0,267
chr1	10825508	.	A	C	AC=3;AF=0.375;AN=8;ANN=C|missense_variant|MODERATE|Smechr0101139.1|Smechr0101139|transcript|Smechr0101139.1|protein_coding|1/1|c.460T>G|p.Ser154Ala|551/1033|460/897|154/298||,C|downstream_gene_variant|MODIFIER|Smechr0101137.1|Smechr0101137|transcript|Smechr0101137.1|protein_coding||c.*4388A>C|||||3871|,C|downstream_gene_variant|MODIFIER|Smechr0101140.1|Smechr0101140|transcript|Smechr0101140.1|pro…	GT:AD:DP:GQ:PGT:PID:PL	0/1:12,21:33:99:0|1:10825506_C_T:843,0,466	0/1:27,22:49:99:0|1:10825506_C_T:869,0,1064	0/0:7,0:7:21:.:.:0,21,230	0/1:8,8:16:99:0|1:10825506_C_T:312,0,312
chr1	10825556	.	G	A	AC=4;AF=0.5;AN=8;ANN=A|missense_variant|MODERATE|Smechr0101139.1|Smechr0101139|transcript|Smechr0101139.1|protein_coding|1/1|c.412C>T|p.His138Tyr|503/1033|412/897|138/298||,A|downstream_gene_variant|MODIFIER|Smechr0101137.1|Smechr0101137|transcript|Smechr0101137.1|protein_coding||c.*4436G>A|||||3919|,A|downstream_gene_variant|MODIFIER|Smechr0101140.1|Smechr0101140|transcript|Smechr0101140.1|prote…	GT:AD:DP:GQ:PGT:PID:PL	0/1:13,22:35:99:0|1:10825548_G_A:840,0,730	0/1:26,21:47:99:0|1:10825548_G_A:779,0,1027	0/1:8,2:10:47:0|1:10825548_G_A:47,0,289	0/1:10,6:16:99:0|1:10825548_G_A:200,0,381
chr1	10825574	.	C	T	AC=4;AF=0.5;AN=8;ANN=T|missense_variant|MODERATE|Smechr0101139.1|Smechr0101139|transcript|Smechr0101139.1|protein_coding|1/1|c.394G>A|p.Val132Ile|485/1033|394/897|132/298||,T|downstream_gene_variant|MODIFIER|Smechr0101137.1|Smechr0101137|transcript|Smechr0101137.1|protein_coding||c.*4454C>T|||||3937|,T|downstream_gene_variant|MODIFIER|Smechr0101140.1|Smechr0101140|transcript|Smechr0101140.1|prote…	GT:AD:DP:GQ:PGT:PID:PL	0/1:15,22:37:99:0|1:10825569_G_T:876,0,965	0/1:25,18:43:99:0|1:10825569_G_T:702,0,1024	0/1:8,2:10:92:0|1:10825569_G_T:92,0,366	0/1:14,7:21:99:0|1:10825569_G_T:252,0,567
chr1	10825591	.	TC	T	AC=4;AF=0.5;AN=8;ANN=T|frameshift_variant|HIGH|Smechr0101139.1|Smechr0101139|transcript|Smechr0101139.1|protein_coding|1/1|c.376delG|p.Glu126fs|467/1033|376/897|126/298||,T|downstream_gene_variant|MODIFIER|Smechr0101137.1|Smechr0101137|transcript|Smechr0101137.1|protein_coding||c.*4472delC|||||3955|,T|downstream_gene_variant|MODIFIER|Smechr0101140.1|Smechr0101140|transcript|Smechr0101140.1|protei…	GT:AD:DP:GQ:PGT:PID:PL	0/1:14,21:35:99:0|1:10825591_TC_T:840,0,1127	0/1:24,20:44:99:0|1:10825591_TC_T:765,0,1023	0/1:4,3:7:99:0|1:10825591_TC_T:114,0,214	0/1:14,6:20:99:0|1:10825591_TC_T:210,0,570
chr1	10825594	.	GT	G	AC=4;AF=0.5;AN=8;ANN=G|frameshift_variant|HIGH|Smechr0101139.1|Smechr0101139|transcript|Smechr0101139.1|protein_coding|1/1|c.373delA|p.Thr125fs|464/1033|373/897|125/298||,G|downstream_gene_variant|MODIFIER|Smechr0101137.1|Smechr0101137|transcript|Smechr0101137.1|protein_coding||c.*4475delT|||||3958|,G|downstream_gene_variant|MODIFIER|Smechr0101140.1|Smechr0101140|transcript|Smechr0101140.1|protei…	GT:AD:DP:GQ:PGT:PID:PL	0/1:13,21:34:99:0|1:10825591_TC_T:924,0,1121	0/1:25,20:45:99:0|1:10825591_TC_T:762,0,1065	0/1:4,3:7:99:0|1:10825591_TC_T:114,0,214	0/1:14,6:20:99:0|1:10825591_TC_T:210,0,570
chr1	10825596	.	A	ACT	AC=4;AF=0.5;AN=8;ANN=ACT|frameshift_variant|HIGH|Smechr0101139.1|Smechr0101139|transcript|Smechr0101139.1|protein_coding|1/1|c.371_372insAG|p.Thr125fs|462/1033|371/897|124/298||,ACT|downstream_gene_variant|MODIFIER|Smechr0101137.1|Smechr0101137|transcript|Smechr0101137.1|protein_coding||c.*4476_*4477insCT|||||3960|,ACT|downstream_gene_variant|MODIFIER|Smechr0101140.1|Smechr0101140|transcript|Smec…	GT:AD:DP:GQ:PGT:PID:PL	0/1:13,22:35:99:0|1:10825591_TC_T:927,0,1097	0/1:26,20:46:99:0|1:10825591_TC_T:762,0,1065	0/1:4,3:7:99:0|1:10825591_TC_T:114,0,214	0/1:14,6:20:99:0|1:10825591_TC_T:210,0,570
chr1	10825609	.	T	C	AC=4;AF=0.5;AN=8;ANN=C|missense_variant|MODERATE|Smechr0101139.1|Smechr0101139|transcript|Smechr0101139.1|protein_coding|1/1|c.359A>G|p.Tyr120Cys|450/1033|359/897|120/298||,C|downstream_gene_variant|MODIFIER|Smechr0101137.1|Smechr0101137|transcript|Smechr0101137.1|protein_coding||c.*4489T>C|||||3972|,C|downstream_gene_variant|MODIFIER|Smechr0101140.1|Smechr0101140|transcript|Smechr0101140.1|prote…	GT:AD:DP:GQ:PGT:PID:PL	0/1:12,21:33:99:0|1:10825591_TC_T:846,0,1061	0/1:29,18:47:99:0|1:10825591_TC_T:669,0,1197	0/1:4,3:7:99:0|1:10825591_TC_T:114,0,214	0/1:14,6:20:99:0|1:10825591_TC_T:210,0,570
chr1	10825614	.	C	A	AC=4;AF=0.5;AN=8;ANN=A|missense_variant|MODERATE|Smechr0101139.1|Smechr0101139|transcript|Smechr0101139.1|protein_coding|1/1|c.354G>T|p.Lys118Asn|445/1033|354/897|118/298||,A|downstream_gene_variant|MODIFIER|Smechr0101137.1|Smechr0101137|transcript|Smechr0101137.1|protein_coding||c.*4494C>A|||||3977|,A|downstream_gene_variant|MODIFIER|Smechr0101140.1|Smechr0101140|transcript|Smechr0101140.1|prote…	GT:AD:DP:GQ:PGT:PID:PL	0/1:12,21:33:99:0|1:10825591_TC_T:846,0,1061	0/1:28,18:46:99:0|1:10825591_TC_T:672,0,1155	0/1:4,3:7:99:0|1:10825591_TC_T:114,0,214	0/1:13,6:19:99:0|1:10825591_TC_T:213,0,528
chr1	10825625	.	C	T	AC=4;AF=0.5;AN=8;ANN=T|missense_variant|MODERATE|Smechr0101139.1|Smechr0101139|transcript|Smechr0101139.1|protein_coding|1/1|c.343G>A|p.Val115Ile|434/1033|343/897|115/298||,T|downstream_gene_variant|MODIFIER|Smechr0101137.1|Smechr0101137|transcript|Smechr0101137.1|protein_coding||c.*4505C>T|||||3988|,T|downstream_gene_variant|MODIFIER|Smechr0101140.1|Smechr0101140|transcript|Smechr0101140.1|prote…	GT:AD:DP:GQ:PGT:PID:PL	0/1:13,19:32:99:0|1:10825625_C_T:744,0,1139	0/1:29,17:46:99:0|1:10825625_C_T:627,0,1200	0/1:3,4:7:99:0|1:10825625_C_T:159,0,169	0/1:13,5:18:99:0|1:10825625_C_T:171,0,531
chr1	10825634	.	C	T	AC=4;AF=0.5;AN=8;ANN=T|missense_variant|MODERATE|Smechr0101139.1|Smechr0101139|transcript|Smechr0101139.1|protein_coding|1/1|c.334G>A|p.Asp112Asn|425/1033|334/897|112/298||,T|downstream_gene_variant|MODIFIER|Smechr0101137.1|Smechr0101137|transcript|Smechr0101137.1|protein_coding||c.*4514C>T|||||3997|,T|downstream_gene_variant|MODIFIER|Smechr0101140.1|Smechr0101140|transcript|Smechr0101140.1|prote…	GT:AD:DP:GQ:PGT:PID:PL	0/1:14,19:33:99:0|1:10825625_C_T:753,0,1169	0/1:30,17:47:99:0|1:10825625_C_T:624,0,1231	0/1:3,5:8:99:0|1:10825625_C_T:201,0,166	0/1:13,4:17:99:0|1:10825625_C_T:129,0,534
chr1	10825637	.	C	T	AC=4;AF=0.5;AN=8;ANN=T|missense_variant|MODERATE|Smechr0101139.1|Smechr0101139|transcript|Smechr0101139.1|protein_coding|1/1|c.331G>A|p.Val111Ile|422/1033|331/897|111/298||,T|downstream_gene_variant|MODIFIER|Smechr0101137.1|Smechr0101137|transcript|Smechr0101137.1|protein_coding||c.*4517C>T|||||4000|,T|downstream_gene_variant|MODIFIER|Smechr0101140.1|Smechr0101140|transcript|Smechr0101140.1|prote…	GT:AD:DP:GQ:PGT:PID:PL	0/1:15,19:34:99:0|1:10825625_C_T:753,0,1169	0/1:30,15:45:99:0|1:10825625_C_T:540,0,1237	0/1:3,5:8:99:0|1:10825625_C_T:201,0,166	0/1:13,4:17:99:0|1:10825625_C_T:129,0,534
chr1	10825693	.	T	C	AC=4;AF=0.5;AN=8;ANN=C|missense_variant|MODERATE|Smechr0101139.1|Smechr0101139|transcript|Smechr0101139.1|protein_coding|1/1|c.275A>G|p.Asn92Ser|366/1033|275/897|92/298||,C|downstream_gene_variant|MODIFIER|Smechr0101137.1|Smechr0101137|transcript|Smechr0101137.1|protein_coding||c.*4573T>C|||||4056|,C|downstream_gene_variant|MODIFIER|Smechr0101140.1|Smechr0101140|transcript|Smechr0101140.1|protein…	GT:AD:DP:GQ:PGT:PID:PL	0/1:14,20:34:99:0|1:10825665_G_A:798,0,5481	0/1:24,11:35:99:0|1:10825665_G_A:387,0,1676	0/1:4,4:8:99:0|1:10825665_G_A:156,0,1606	0/1:15,5:20:99:0|1:10825665_G_A:165,0,5774
chr1	10825709	.	C	T	AC=4;AF=0.5;AN=8;ANN=T|missense_variant|MODERATE|Smechr0101139.1|Smechr0101139|transcript|Smechr0101139.1|protein_coding|1/1|c.259G>A|p.Val87Ile|350/1033|259/897|87/298||,T|downstream_gene_variant|MODIFIER|Smechr0101137.1|Smechr0101137|transcript|Smechr0101137.1|protein_coding||c.*4589C>T|||||4072|,T|downstream_gene_variant|MODIFIER|Smechr0101140.1|Smechr0101140|transcript|Smechr0101140.1|protein…	GT:AD:DP:GQ:PGT:PID:PL	0/1:13,16:29:99:0|1:10825665_G_A:633,0,5919	0/1:19,10:29:99:0|1:10825665_G_A:360,0,1258	0/1:3,4:7:99:0|1:10825665_G_A:159,0,2062	0/1:13,3:16:87:0|1:10825665_G_A:87,0,6064
chr1	10825724	.	C	T	AC=4;AF=0.5;AN=8;ANN=T|missense_variant|MODERATE|Smechr0101139.1|Smechr0101139|transcript|Smechr0101139.1|protein_coding|1/1|c.244G>A|p.Val82Ile|335/1033|244/897|82/298||,T|downstream_gene_variant|MODIFIER|Smechr0101137.1|Smechr0101137|transcript|Smechr0101137.1|protein_coding||c.*4604C>T|||||4087|,T|downstream_gene_variant|MODIFIER|Smechr0101140.1|Smechr0101140|transcript|Smechr0101140.1|protein…	GT:AD:DP:GQ:PGT:PID:PL	0/1:11,13:24:99:0|1:10825665_G_A:510,0,7570	0/1:21,9:30:99:0|1:10825665_G_A:315,0,1303	0/1:3,4:7:99:0|1:10825665_G_A:159,0,2062	0/1:10,2:12:93:0|1:10825665_G_A:93,0,6756
chr1	10825741	.	C	T	AC=4;AF=0.5;AN=8;ANN=T|missense_variant|MODERATE|Smechr0101139.1|Smechr0101139|transcript|Smechr0101139.1|protein_coding|1/1|c.227G>A|p.Gly76Asp|318/1033|227/897|76/298||,T|downstream_gene_variant|MODIFIER|Smechr0101137.1|Smechr0101137|transcript|Smechr0101137.1|protein_coding||c.*4621C>T|||||4104|,T|downstream_gene_variant|MODIFIER|Smechr0101140.1|Smechr0101140|transcript|Smechr0101140.1|protein…	GT:AD:DP:GQ:PGT:PID:PL	0/1:11,13:24:99:0|1:10825665_G_A:507,0,8292	0/1:20,6:26:99:0|1:10825665_G_A:231,0,1276	0/1:3,3:6:99:0|1:10825665_G_A:117,0,2065	0/1:9,2:11:57:0|1:10825665_G_A:57,0,6194
chr1	10825748	.	T	C	AC=4;AF=0.5;AN=8;ANN=C|missense_variant|MODERATE|Smechr0101139.1|Smechr0101139|transcript|Smechr0101139.1|protein_coding|1/1|c.220A>G|p.Thr74Ala|311/1033|220/897|74/298||,C|downstream_gene_variant|MODIFIER|Smechr0101137.1|Smechr0101137|transcript|Smechr0101137.1|protein_coding||c.*4628T>C|||||4111|,C|downstream_gene_variant|MODIFIER|Smechr0101140.1|Smechr0101140|transcript|Smechr0101140.1|protein…	GT:AD:DP:GQ:PGT:PID:PL	0/1:12,12:24:99:0|1:10825665_G_A:468,0,7998	0/1:18,6:24:99:0|1:10825665_G_A:195,0,1167	0/1:3,3:6:99:0|1:10825665_G_A:117,0,2065	0/1:9,2:11:57:0|1:10825665_G_A:57,0,6194
chr1	10825763	.	G	C	AC=4;AF=0.5;AN=8;ANN=C|missense_variant|MODERATE|Smechr0101139.1|Smechr0101139|transcript|Smechr0101139.1|protein_coding|1/1|c.205C>G|p.Leu69Val|296/1033|205/897|69/298||,C|downstream_gene_variant|MODIFIER|Smechr0101137.1|Smechr0101137|transcript|Smechr0101137.1|protein_coding||c.*4643G>C|||||4126|,C|downstream_gene_variant|MODIFIER|Smechr0101140.1|Smechr0101140|transcript|Smechr0101140.1|protein…	GT:AD:DP:GQ:PGT:PID:PL	0/1:12,11:23:99:0|1:10825665_G_A:468,0,8213	0/1:15,7:22:99:0|1:10825665_G_A:249,0,840	0/1:3,3:6:99:0|1:10825665_G_A:117,0,2065	0/1:9,3:12:99:0|1:10825665_G_A:99,0,6191
chr1	10825771	.	A	G	AC=4;AF=0.5;AN=8;ANN=G|missense_variant|MODERATE|Smechr0101139.1|Smechr0101139|transcript|Smechr0101139.1|protein_coding|1/1|c.197T>C|p.Met66Thr|288/1033|197/897|66/298||,G|downstream_gene_variant|MODIFIER|Smechr0101137.1|Smechr0101137|transcript|Smechr0101137.1|protein_coding||c.*4651A>G|||||4134|,G|downstream_gene_variant|MODIFIER|Smechr0101140.1|Smechr0101140|transcript|Smechr0101140.1|protein…	GT:AD:DP:GQ:PGT:PID:PL	0/1:12,13:25:99:0|1:10825665_G_A:510,0,8210	0/1:15,7:22:99:0|1:10825665_G_A:240,0,933	0/1:4,2:6:72:0|1:10825665_G_A:72,0,2537	0/1:9,3:12:99:0|1:10825665_G_A:99,0,6191
chr1	10825795	.	G	C	AC=4;AF=0.5;AN=8;ANN=C|missense_variant|MODERATE|Smechr0101139.1|Smechr0101139|transcript|Smechr0101139.1|protein_coding|1/1|c.173C>G|p.Pro58Arg|264/1033|173/897|58/298||,C|downstream_gene_variant|MODIFIER|Smechr0101137.1|Smechr0101137|transcript|Smechr0101137.1|protein_coding||c.*4675G>C|||||4158|,C|downstream_gene_variant|MODIFIER|Smechr0101140.1|Smechr0101140|transcript|Smechr0101140.1|protein…	GT:AD:DP:GQ:PGT:PID:PL	0/1:14,14:28:99:0|1:10825665_G_A:543,0,8977	0/1:19,13:32:99:0|1:10825665_G_A:570,0,903	0/1:3,4:7:99:0|1:10825665_G_A:159,0,1901	0/1:9,6:15:99:0|1:10825665_G_A:225,0,6182
chr1	10825808	.	A	G	AC=4;AF=0.5;AN=8;ANN=G|missense_variant|MODERATE|Smechr0101139.1|Smechr0101139|transcript|Smechr0101139.1|protein_coding|1/1|c.160T>C|p.Ser54Pro|251/1033|160/897|54/298||,G|downstream_gene_variant|MODIFIER|Smechr0101137.1|Smechr0101137|transcript|Smechr0101137.1|protein_coding||c.*4688A>G|||||4171|,G|downstream_gene_variant|MODIFIER|Smechr0101140.1|Smechr0101140|transcript|Smechr0101140.1|protein…	GT:AD:DP:GQ:PGT:PID:PL	0/1:14,11:25:99:0|1:10825665_G_A:420,0,8074	0/1:20,15:35:99:0|1:10825665_G_A:570,0,847	0/1:3,5:8:99:0|1:10825665_G_A:201,0,1898	0/1:8,5:13:99:0|1:10825665_G_A:186,0,5280
chr1	10825826	.	G	T	AC=4;AF=0.5;AN=8;ANN=T|missense_variant|MODERATE|Smechr0101139.1|Smechr0101139|transcript|Smechr0101139.1|protein_coding|1/1|c.142C>A|p.Leu48Ile|233/1033|142/897|48/298||,T|downstream_gene_variant|MODIFIER|Smechr0101137.1|Smechr0101137|transcript|Smechr0101137.1|protein_coding||c.*4706G>T|||||4189|,T|downstream_gene_variant|MODIFIER|Smechr0101140.1|Smechr0101140|transcript|Smechr0101140.1|protein…	GT:AD:DP:GQ:PGT:PID:PL	0/1:16,11:27:99:0|1:10825665_G_A:414,0,8793	0/1:19,15:34:99:0|1:10825665_G_A:573,0,753	0/1:3,5:8:99:0|1:10825665_G_A:198,0,2142	0/1:7,6:13:99:0|1:10825665_G_A:270,0,5274
chr1	10825832	.	G	A	AC=4;AF=0.5;AN=8;ANN=A|missense_variant|MODERATE|Smechr0101139.1|Smechr0101139|transcript|Smechr0101139.1|protein_coding|1/1|c.136C>T|p.Pro46Ser|227/1033|136/897|46/298||,A|downstream_gene_variant|MODIFIER|Smechr0101137.1|Smechr0101137|transcript|Smechr0101137.1|protein_coding||c.*4712G>A|||||4195|,A|downstream_gene_variant|MODIFIER|Smechr0101140.1|Smechr0101140|transcript|Smechr0101140.1|protein…	GT:AD:DP:GQ:PGT:PID:PL	0/1:16,11:27:99:0|1:10825665_G_A:456,0,8790	0/1:18,13:31:99:0|1:10825665_G_A:576,0,711	0/1:3,5:8:99:0|1:10825665_G_A:201,0,1477	0/1:6,7:13:99:0|1:10825665_G_A:276,0,4056
chr1	10825852	.	G	A	AC=4;AF=0.5;AN=8;ANN=A|missense_variant|MODERATE|Smechr0101139.1|Smechr0101139|transcript|Smechr0101139.1|protein_coding|1/1|c.116C>T|p.Thr39Ile|207/1033|116/897|39/298||,A|downstream_gene_variant|MODIFIER|Smechr0101137.1|Smechr0101137|transcript|Smechr0101137.1|protein_coding||c.*4732G>A|||||4215|,A|downstream_gene_variant|MODIFIER|Smechr0101140.1|Smechr0101140|transcript|Smechr0101140.1|protein…	GT:AD:DP:GQ:PGT:PID:PL	0/1:15,11:26:99:0|1:10825665_G_A:417,0,7523	0/1:17,12:29:99:0|1:10825665_G_A:453,0,678	0/1:3,4:7:99:0|1:10825665_G_A:159,0,1480	0/1:5,8:13:99:0|1:10825665_G_A:321,0,2738
chr1	10825858	.	C	G	AC=4;AF=0.5;AN=8;ANN=G|missense_variant|MODERATE|Smechr0101139.1|Smechr0101139|transcript|Smechr0101139.1|protein_coding|1/1|c.110G>C|p.Arg37Pro|201/1033|110/897|37/298||,G|downstream_gene_variant|MODIFIER|Smechr0101137.1|Smechr0101137|transcript|Smechr0101137.1|protein_coding||c.*4738C>G|||||4221|,G|downstream_gene_variant|MODIFIER|Smechr0101140.1|Smechr0101140|transcript|Smechr0101140.1|protein…	GT:AD:DP:GQ:PGT:PID:PL	0/1:15,11:26:99:0|1:10825665_G_A:417,0,7523	0/1:17,12:29:99:0|1:10825665_G_A:453,0,678	0/1:3,4:7:99:0|1:10825665_G_A:156,0,1574	0/1:5,8:13:99:0|1:10825665_G_A:363,0,2070
chr1	10825862	.	T	C	AC=4;AF=0.5;AN=8;ANN=C|missense_variant|MODERATE|Smechr0101139.1|Smechr0101139|transcript|Smechr0101139.1|protein_coding|1/1|c.106A>G|p.Ile36Val|197/1033|106/897|36/298||,C|downstream_gene_variant|MODIFIER|Smechr0101137.1|Smechr0101137|transcript|Smechr0101137.1|protein_coding||c.*4742T>C|||||4225|,C|downstream_gene_variant|MODIFIER|Smechr0101140.1|Smechr0101140|transcript|Smechr0101140.1|protein…	GT:AD:DP:GQ:PGT:PID:PL	0/1:15,11:26:99:0|1:10825665_G_A:417,0,7523	0/1:16,12:28:99:0|1:10825665_G_A:483,0,675	0/1:3,4:7:99:0|1:10825665_G_A:159,0,795	0/1:5,9:14:99:0|1:10825665_G_A:363,0,2070
chr1	10825865	.	C	T	AC=4;AF=0.5;AN=8;ANN=T|missense_variant|MODERATE|Smechr0101139.1|Smechr0101139|transcript|Smechr0101139.1|protein_coding|1/1|c.103G>A|p.Val35Ile|194/1033|103/897|35/298||,T|downstream_gene_variant|MODIFIER|Smechr0101137.1|Smechr0101137|transcript|Smechr0101137.1|protein_coding||c.*4745C>T|||||4228|,T|downstream_gene_variant|MODIFIER|Smechr0101140.1|Smechr0101140|transcript|Smechr0101140.1|protein…	GT:AD:DP:GQ:PGT:PID:PL	0/1:15,11:26:99:0|1:10825665_G_A:417,0,7523	0/1:16,13:29:99:0|1:10825665_G_A:486,0,633	0/1:3,4:7:99:0|1:10825665_G_A:159,0,795	0/1:5,9:14:99:0|1:10825665_G_A:363,0,2070
chr1	11083423	.	A	T	AC=4;AF=0.5;AN=8;ANN=T|missense_variant|MODERATE|Smechr0101168.1|Smechr0101168|transcript|Smechr0101168.1|protein_coding|6/7|c.799T>A|p.Ser267Thr|1099/2895|799/2247|267/748||;BaseQRankSum=-0.000;ClippingRankSum=-0.000;DP=41;ExcessHet=2.4304;FS=3.069;MLEAC=4;MLEAF=0.5;MQ=60.00;MQRankSum=-0.000;QD=18.02;ReadPosRankSum=0.713;SOR=1.104	GT:AD:DP:GQ:PL	0/1:4,6:10:99:176,0,107	0/1:9,12:21:99:341,0,235	1/1:0,5:5:15:169,15,0	0/0:5,0:5:15:0,15,170
chr1	11084876	.	A	T	AC=4;AF=0.5;AN=8;ANN=T|missense_variant|MODERATE|Smechr0101168.1|Smechr0101168|transcript|Smechr0101168.1|protein_coding|1/7|c.39T>A|p.Asp13Glu|339/2895|39/2247|13/748||;BaseQRankSum=0.937;ClippingRankSum=0.000;DP=51;ExcessHet=2.4304;FS=0.000;MLEAC=4;MLEAF=0.5;MQ=60.00;MQRankSum=0.000;QD=12.48;ReadPosRankSum=1.472;SOR=0.693	GT:AD:DP:GQ:PL	0/1:17,6:23:99:136,0,475	0/1:5,13:18:99:350,0,117	1/1:0,3:3:9:100,9,0	0/0:7,0:7:21:0,21,214
chr1	11167644	.	C	T	AC=4;AF=0.5;AN=8;ANN=T|missense_variant|MODERATE|Smechr0101174.1|Smechr0101174|transcript|Smechr0101174.1|protein_coding|2/2|c.248G>A|p.Arg83Lys|248/255|248/255|83/84||,T|3_prime_UTR_variant|MODIFIER|Smechr0101173.1|Smechr0101173|transcript|Smechr0101173.1|protein_coding|3/3|c.*3399C>T|||||3817|;BaseQRankSum=2.756;ClippingRankSum=0.000;DP=48;ExcessHet=2.4304;FS=0.000;MLEAC=4;MLEAF=0.5;MQ=60.00;MQ…	GT:AD:DP:GQ:PL	0/1:13,5:18:99:118,0,383	0/1:5,8:13:99:235,0,130	1/1:0,7:7:21:236,21,0	0/0:10,0:10:30:0,30,324
chr1	11173580	.	C	T	AC=4;AF=0.5;AN=8;ANN=T|missense_variant|MODERATE|Smechr0101175.1|Smechr0101175|transcript|Smechr0101175.1|protein_coding|2/24|c.65C>T|p.Pro22Leu|133/3348|65/2871|22/956||;BaseQRankSum=2.570;ClippingRankSum=0.000;DP=61;ExcessHet=2.4304;FS=1.034;MLEAC=4;MLEAF=0.5;MQ=60.00;MQRankSum=0.000;QD=14.41;ReadPosRankSum=0.227;SOR=0.880	GT:AD:DP:GQ:PL	0/1:17,8:25:99:193,0,433	0/1:5,17:22:62:453,0,62	1/1:0,8:8:23:184,23,0	0/0:6,0:6:15:0,15,225
chr1	11175593	.	C	G	AC=4;AF=0.5;AN=8;ANN=G|missense_variant|MODERATE|Smechr0101175.1|Smechr0101175|transcript|Smechr0101175.1|protein_coding|5/24|c.1028C>G|p.Thr343Ser|1096/3348|1028/2871|343/956||;BaseQRankSum=0.025;ClippingRankSum=-0.000;DP=50;ExcessHet=2.4304;FS=0.000;MLEAC=4;MLEAF=0.5;MQ=60.00;MQRankSum=-0.000;QD=11.40;ReadPosRankSum=0.611;SOR=0.525	GT:AD:DP:GQ:PL	0/1:9,8:17:99:214,0,244	0/1:11,9:20:99:182,0,309	1/1:0,3:3:9:97,9,0	0/0:9,0:9:27:0,27,279
chr1	11201910	.	C	T	AC=4;AF=0.5;AN=8;ANN=T|missense_variant|MODERATE|Smechr0101178.1|Smechr0101178|transcript|Smechr0101178.1|protein_coding|1/1|c.859G>A|p.Glu287Lys|859/924|859/924|287/307||,T|upstream_gene_variant|MODIFIER|Smechr0101177.1|Smechr0101177|transcript|Smechr0101177.1|protein_coding||c.-3131G>A|||||1078|,T|downstream_gene_variant|MODIFIER|Smechr0101179.1|Smechr0101179|transcript|Smechr0101179.1|protein_…	GT:AD:DP:GQ:PL	0/1:5,10:15:97:256,0,97	0/1:9,16:25:99:436,0,177	1/1:0,10:10:29:271,29,0	0/0:8,0:8:24:0,24,242
chr1	11202018	.	G	T	AC=4;AF=0.5;AN=8;ANN=T|missense_variant|MODERATE|Smechr0101178.1|Smechr0101178|transcript|Smechr0101178.1|protein_coding|1/1|c.751C>A|p.Pro251Thr|751/924|751/924|251/307||,T|upstream_gene_variant|MODIFIER|Smechr0101177.1|Smechr0101177|transcript|Smechr0101177.1|protein_coding||c.-3239C>A|||||1186|,T|downstream_gene_variant|MODIFIER|Smechr0101179.1|Smechr0101179|transcript|Smechr0101179.1|protein_…	GT:AD:DP:GQ:PGT:PID:PL	0/1:6,1:7:24:0|1:11202018_G_T:24,0,681	0/1:3,8:11:99:0|1:11202018_G_T:272,0,711	1/1:0,3:3:9:1|1:11202018_G_T:110,9,0	0/0:9,0:9:24:.:.:0,24,360
chr1	11202025	.	A	T	AC=4;AF=0.5;AN=8;ANN=T|missense_variant|MODERATE|Smechr0101178.1|Smechr0101178|transcript|Smechr0101178.1|protein_coding|1/1|c.744T>A|p.Asn248Lys|744/924|744/924|248/307||,T|upstream_gene_variant|MODIFIER|Smechr0101177.1|Smechr0101177|transcript|Smechr0101177.1|protein_coding||c.-3246T>A|||||1193|,T|downstream_gene_variant|MODIFIER|Smechr0101179.1|Smechr0101179|transcript|Smechr0101179.1|protein_…	GT:AD:DP:GQ:PGT:PID:PL	0/1:6,1:7:24:0|1:11202018_G_T:24,0,681	0/1:4,7:11:99:0|1:11202018_G_T:247,0,1064	1/1:0,1:1:3:1|1:11202018_G_T:45,3,0	0/0:10,0:10:27:.:.:0,27,405
chr1	11202033	.	AAG	A	AC=2;AF=0.333;AN=6;ANN=A|frameshift_variant|HIGH|Smechr0101178.1|Smechr0101178|transcript|Smechr0101178.1|protein_coding|1/1|c.734_735delCT|p.Thr245fs|735/924|734/924|245/307||,A|upstream_gene_variant|MODIFIER|Smechr0101177.1|Smechr0101177|transcript|Smechr0101177.1|protein_coding||c.-3256_-3255delCT|||||1202|,A|downstream_gene_variant|MODIFIER|Smechr0101179.1|Smechr0101179|transcript|Smechr01011…	GT:AD:DP:GQ:PGT:PID:PL	0/1:6,1:7:24:0|1:11202018_G_T:24,0,681	0/1:3,5:8:99:0|1:11202018_G_T:208,0,1007	./.:0,0:1:.:0|1:11202018_G_T	0/0:10,0:10:30:.:.:0,30,330
chr1	11202037	.	TGGTGG	T	AC=1;AF=0.167;AN=6;ANN=T|frameshift_variant|HIGH|Smechr0101178.1|Smechr0101178|transcript|Smechr0101178.1|protein_coding|1/1|c.727_731delCCACC|p.Pro243fs|731/924|727/924|243/307||,T|upstream_gene_variant|MODIFIER|Smechr0101177.1|Smechr0101177|transcript|Smechr0101177.1|protein_coding||c.-3263_-3259delCCACC|||||1206|,T|downstream_gene_variant|MODIFIER|Smechr0101179.1|Smechr0101179|transcript|Smech…	GT:AD:DP:GQ:PGT:PID:PL	0/0:8,0:8:21:.:.:0,21,315	0/1:3,5:8:99:0|1:11202018_G_T:198,0,1197	./.:2,0:2	0/0:10,0:10:30:.:.:0,30,310
chr1	11202060	.	GT	G	AC=1;AF=0.167;AN=6;ANN=G|frameshift_variant|HIGH|Smechr0101178.1|Smechr0101178|transcript|Smechr0101178.1|protein_coding|1/1|c.708delA|p.Pro237fs|708/924|708/924|236/307||,G|upstream_gene_variant|MODIFIER|Smechr0101177.1|Smechr0101177|transcript|Smechr0101177.1|protein_coding||c.-3282delA|||||1229|,G|downstream_gene_variant|MODIFIER|Smechr0101179.1|Smechr0101179|transcript|Smechr0101179.1|protein…	GT:AD:DP:GQ:PGT:PID:PL	0/0:7,0:7:0:.:.:0,0,157	0/1:4,4:8:99:0|1:11202018_G_T:156,0,1016	./.:0,0:0	0/0:9,0:9:27:.:.:0,27,296
chr1	11202064	.	AGG	A	AC=1;AF=0.167;AN=6;ANN=A|frameshift_variant|HIGH|Smechr0101178.1|Smechr0101178|transcript|Smechr0101178.1|protein_coding|1/1|c.703_704delCC|p.Pro235fs|704/924|703/924|235/307||,A|upstream_gene_variant|MODIFIER|Smechr0101177.1|Smechr0101177|transcript|Smechr0101177.1|protein_coding||c.-3287_-3286delCC|||||1233|,A|downstream_gene_variant|MODIFIER|Smechr0101179.1|Smechr0101179|transcript|Smechr01011…	GT:AD:DP:GQ:PGT:PID:PL	0/0:9,0:9:24:.:.:0,24,360	0/1:4,2:6:99:0|1:11202018_G_T:114,0,1019	./.:0,0:0	0/0:9,0:9:27:.:.:0,27,304
chr1	11202507	.	A	T	AC=4;AF=0.5;AN=8;ANN=T|missense_variant|MODERATE|Smechr0101178.1|Smechr0101178|transcript|Smechr0101178.1|protein_coding|1/1|c.262T>A|p.Tyr88Asn|262/924|262/924|88/307||,T|upstream_gene_variant|MODIFIER|Smechr0101177.1|Smechr0101177|transcript|Smechr0101177.1|protein_coding||c.-3728T>A|||||1675|,T|downstream_gene_variant|MODIFIER|Smechr0101179.1|Smechr0101179|transcript|Smechr0101179.1|protein_co…	GT:AD:DP:GQ:PL	0/1:14,4:18:81:81,0,395	0/1:11,11:22:99:285,0,266	1/1:0,10:10:30:341,30,0	0/0:7,0:7:21:0,21,231
chr1	11202542	.	A	G	AC=4;AF=0.5;AN=8;ANN=G|missense_variant|MODERATE|Smechr0101178.1|Smechr0101178|transcript|Smechr0101178.1|protein_coding|1/1|c.227T>C|p.Val76Ala|227/924|227/924|76/307||,G|upstream_gene_variant|MODIFIER|Smechr0101177.1|Smechr0101177|transcript|Smechr0101177.1|protein_coding||c.-3763T>C|||||1710|,G|downstream_gene_variant|MODIFIER|Smechr0101179.1|Smechr0101179|transcript|Smechr0101179.1|protein_co…	GT:AD:DP:GQ:PL	0/1:19,5:24:97:97,0,480	0/1:9,12:21:99:297,0,216	1/1:0,7:7:21:208,21,0	0/0:6,0:6:18:0,18,202
chr1	11205191	.	G	C	AC=3;AF=0.375;AN=8;ANN=C|missense_variant|MODERATE|Smechr0101179.1|Smechr0101179|transcript|Smechr0101179.1|protein_coding|1/1|c.704C>G|p.Pro235Arg|704/1002|704/1002|235/333||,C|upstream_gene_variant|MODIFIER|Smechr0101177.1|Smechr0101177|transcript|Smechr0101177.1|protein_coding||c.-6412C>G|||||4359|,C|upstream_gene_variant|MODIFIER|Smechr0101178.1|Smechr0101178|transcript|Smechr0101178.1|protei…	GT:AD:DP:GQ:PL	0/0:11,0:11:4:0,4,303	0/1:6,10:16:99:226,0,155	1/1:0,4:4:12:95,12,0	0/0:6,0:6:15:0,15,225
chr1	11205504	.	TGTA	T	AC=3;AF=0.375;AN=8;ANN=T|conservative_inframe_deletion|MODERATE|Smechr0101179.1|Smechr0101179|transcript|Smechr0101179.1|protein_coding|1/1|c.388_390delTAC|p.Tyr130del|390/1002|388/1002|130/333||,T|upstream_gene_variant|MODIFIER|Smechr0101177.1|Smechr0101177|transcript|Smechr0101177.1|protein_coding||c.-6728_-6726delTAC|||||4673|,T|upstream_gene_variant|MODIFIER|Smechr0101178.1|Smechr0101178|tran…	GT:AD:DP:GQ:PL	0/0:21,0:21:29:0,29,592	0/1:6,10:16:99:402,0,267	1/1:0,5:5:15:225,15,0	0/0:4,0:4:12:0,12,131
chr1	11210750	.	C	T	AC=4;AF=0.5;AN=8;ANN=T|missense_variant&splice_region_variant|MODERATE|Smechr0101181.1|Smechr0101181|transcript|Smechr0101181.1|protein_coding|12/13|c.1159G>A|p.Val387Ile|1454/1965|1159/1221|387/406||,T|upstream_gene_variant|MODIFIER|Smechr0101179.1|Smechr0101179|transcript|Smechr0101179.1|protein_coding||c.-4856G>A|||||4856|,T|upstream_gene_variant|MODIFIER|Smechr0101180.1|Smechr0101180|transcri…	GT:AD:DP:GQ:PL	0/1:14,3:17:50:50,0,374	0/1:5,13:18:99:363,0,104	1/1:0,8:8:24:253,24,0	0/0:1,0:1:3:0,3,33
chr1	11229535	.	T	C	AC=4;AF=0.5;AN=8;ANN=C|missense_variant|MODERATE|Smechr0101182.1|Smechr0101182|transcript|Smechr0101182.1|protein_coding|17/18|c.3443A>G|p.Gln1148Arg|3545/4237|3443/3678|1148/1225||;BaseQRankSum=-1.636;ClippingRankSum=0.000;DP=72;ExcessHet=2.4304;FS=2.043;MLEAC=4;MLEAF=0.5;MQ=60.00;MQRankSum=0.000;QD=13.08;ReadPosRankSum=0.225;SOR=0.584	GT:AD:DP:GQ:PL	0/1:18,10:28:99:212,0,472	0/1:11,15:26:99:366,0,299	1/1:0,10:10:30:297,30,0	0/0:8,0:8:24:0,24,241
chr1	11236993	.	A	T	AC=4;AF=0.5;AN=8;ANN=T|missense_variant|MODERATE|Smechr0101182.1|Smechr0101182|transcript|Smechr0101182.1|protein_coding|8/18|c.1517T>A|p.Leu506His|1619/4237|1517/3678|506/1225||;BaseQRankSum=-0.745;ClippingRankSum=0.000;DP=50;ExcessHet=2.4304;FS=2.636;MLEAC=4;MLEAF=0.5;MQ=60.00;MQRankSum=0.000;QD=8.86;ReadPosRankSum=-0.108;SOR=0.586	GT:AD:DP:GQ:PL	0/1:18,4:22:60:60,0,489	0/1:8,10:18:99:282,0,218	1/1:0,3:3:9:76,9,0	0/0:7,0:7:21:0,21,200
chr1	11241447	.	C	T	AC=4;AF=0.5;AN=8;ANN=T|missense_variant|MODERATE|Smechr0101182.1|Smechr0101182|transcript|Smechr0101182.1|protein_coding|4/18|c.472G>A|p.Gly158Ser|574/4237|472/3678|158/1225||;BaseQRankSum=1.924;ClippingRankSum=-0.000;DP=50;ExcessHet=2.4304;FS=2.870;MLEAC=4;MLEAF=0.5;MQ=60.00;MQRankSum=-0.000;QD=13.60;ReadPosRankSum=1.294;SOR=1.247	GT:AD:DP:GQ:PL	0/1:9,9:18:99:230,0,225	0/1:8,5:13:99:131,0,202	1/1:0,6:6:18:180,18,0	0/0:12,0:12:36:0,36,354
chr1	11243745	.	A	G	AC=4;AF=0.5;AN=8;ANN=G|missense_variant|MODERATE|Smechr0101182.1|Smechr0101182|transcript|Smechr0101182.1|protein_coding|1/18|c.8T>C|p.Val3Ala|110/4237|8/3678|3/1225||,G|downstream_gene_variant|MODIFIER|Smechr0101183.1|Smechr0101183|transcript|Smechr0101183.1|protein_coding||c.*2853T>C|||||2812|;BaseQRankSum=-0.102;ClippingRankSum=0.000;DP=51;ExcessHet=2.4304;FS=0.000;MLEAC=4;MLEAF=0.5;MQ=60.50;M…	GT:AD:DP:GQ:PL	0/1:16,4:20:74:74,0,429	0/1:9,8:17:99:195,0,234	1/1:0,5:5:15:160,15,0	0/0:8,0:8:21:0,21,315
chr1	11271305	.	G	C	AC=4;AF=0.5;AN=8;ANN=C|missense_variant|MODERATE|Smechr0101185.1|Smechr0101185|transcript|Smechr0101185.1|protein_coding|7/21|c.719G>C|p.Gly240Ala|807/2536|719/2049|240/682||;BaseQRankSum=-1.477;ClippingRankSum=0.000;DP=46;ExcessHet=2.4304;FS=1.216;MLEAC=4;MLEAF=0.5;MQ=60.00;MQRankSum=0.000;QD=13.47;ReadPosRankSum=-0.040;SOR=0.611	GT:AD:DP:GQ:PL	0/1:12,11:23:99:239,0,295	0/1:6,9:15:99:253,0,157	1/1:0,3:3:9:97,9,0	0/0:5,0:5:15:0,15,147
chr1	11286523	.	A	G	AC=4;AF=0.5;AN=8;ANN=G|missense_variant|MODERATE|Smechr0101187.1|Smechr0101187|transcript|Smechr0101187.1|protein_coding|1/1|c.202T>C|p.Ser68Pro|202/408|202/408|68/135||,G|upstream_gene_variant|MODIFIER|Smechr0101186.1|Smechr0101186|transcript|Smechr0101186.1|protein_coding||c.-3550T>C|||||3550|,G|downstream_gene_variant|MODIFIER|Smechr0101185.1|Smechr0101185|transcript|Smechr0101185.1|protein_co…	GT:AD:DP:GQ:PL	0/1:11,9:20:99:234,0,295	0/1:13,9:22:99:233,0,316	1/1:0,7:7:21:212,21,0	0/0:6,0:6:18:0,18,196
chr1	11298550	.	G	A	AC=3;AF=0.375;AN=8;ANN=A|missense_variant|MODERATE|Smechr0101189.1|Smechr0101189|transcript|Smechr0101189.1|protein_coding|4/6|c.461G>A|p.Gly154Asp|543/1158|461/957|154/318||,A|downstream_gene_variant|MODIFIER|Smechr0101190.1|Smechr0101190|transcript|Smechr0101190.1|protein_coding||c.*4179C>T|||||4008|;BaseQRankSum=1.103;ClippingRankSum=0.000;DP=46;ExcessHet=1.7609;FS=8.098;MLEAC=4;MLEAF=0.5;MQ=6…	GT:AD:DP:GQ:PL	0/0:15,0:15:0:0,0,330	0/1:5,11:16:96:307,0,96	1/1:0,7:7:21:235,21,0	0/0:7,0:7:21:0,21,241
chr1	11315718	.	T	G	AC=4;AF=0.5;AN=8;ANN=G|missense_variant|MODERATE|Smechr0101191.1|Smechr0101191|transcript|Smechr0101191.1|protein_coding|3/6|c.367T>G|p.Ser123Ala|457/1256|367/957|123/318||;BaseQRankSum=-0.245;ClippingRankSum=0.000;DP=56;ExcessHet=2.4304;FS=3.978;MLEAC=4;MLEAF=0.5;MQ=60.00;MQRankSum=0.000;QD=13.48;ReadPosRankSum=0.471;SOR=0.685	GT:AD:DP:GQ:PL	0/1:14,4:18:73:73,0,404	0/1:8,14:22:99:343,0,169	1/1:0,11:11:33:309,33,0	0/0:4,0:4:12:0,12,131
chr1	11333742	.	C	A	AC=4;AF=0.5;AN=8;ANN=A|missense_variant|MODERATE|Smechr0101193.1|Smechr0101193|transcript|Smechr0101193.1|protein_coding|2/3|c.546G>T|p.Lys182Asn|616/1279|546/1209|182/402||,A|upstream_gene_variant|MODIFIER|Smechr0101194.1|Smechr0101194|transcript|Smechr0101194.1|protein_coding||c.-3809C>A|||||3763|,A|downstream_gene_variant|MODIFIER|Smechr0101192.1|Smechr0101192|transcript|Smechr0101192.1|protei…	GT:AD:DP:GQ:PL	0/1:18,6:24:85:85,0,513	0/1:5,11:16:99:296,0,103	1/1:0,8:8:24:264,24,0	0/0:4,0:4:12:0,12,133
chr1	11338030	.	G	A	AC=4;AF=0.5;AN=8;ANN=A|missense_variant|MODERATE|Smechr0101194.1|Smechr0101194|transcript|Smechr0101194.1|protein_coding|2/6|c.199G>A|p.Gly67Arg|245/959|199/681|67/226||,A|upstream_gene_variant|MODIFIER|Smechr0101193.1|Smechr0101193|transcript|Smechr0101193.1|protein_coding||c.-3513C>T|||||3443|,A|downstream_gene_variant|MODIFIER|Smechr0101195.1|Smechr0101195|transcript|Smechr0101195.1|protein_co…	GT:AD:DP:GQ:PL	0/1:17,4:21:56:56,0,489	0/1:7,10:17:99:254,0,168	1/1:0,5:5:15:170,15,0	0/0:1,0:1:3:0,3,30
chr1	11383409	.	A	C	AC=4;AF=0.5;AN=8;ANN=C|missense_variant|MODERATE|Smechr0101198.1|Smechr0101198|transcript|Smechr0101198.1|protein_coding|3/3|c.1754A>C|p.Lys585Thr|1754/3134|1754/3006|585/1001||;BaseQRankSum=-1.156;ClippingRankSum=0.000;DP=56;ExcessHet=2.4304;FS=2.305;MLEAC=4;MLEAF=0.5;MQ=60.00;MQRankSum=0.000;QD=10.97;ReadPosRankSum=-0.213;SOR=0.434	GT:AD:DP:GQ:PL	0/1:16,6:22:99:118,0,442	0/1:13,12:25:99:306,0,323	1/1:0,6:6:18:193,18,0	0/0:2,0:2:6:0,6,65
chr1	11389718	.	G	T	AC=4;AF=0.5;AN=8;ANN=T|missense_variant|MODERATE|Smechr0101199.1|Smechr0101199|transcript|Smechr0101199.1|protein_coding|6/7|c.746C>A|p.Ser249Tyr|854/1372|746/1035|249/344||,T|downstream_gene_variant|MODIFIER|Smechr0101198.1|Smechr0101198|transcript|Smechr0101198.1|protein_coding||c.*5057G>T|||||4929|;BaseQRankSum=-1.674;ClippingRankSum=-0.000;DP=36;ExcessHet=2.4304;FS=1.462;MLEAC=4;MLEAF=0.5;MQ=…	GT:AD:DP:GQ:PL	0/1:8,4:12:93:93,0,235	0/1:2,10:12:31:268,0,31	1/1:0,5:5:15:150,15,0	0/0:7,0:7:21:0,21,216
chr1	11405063	.	G	C	AC=4;AF=0.5;AN=8;ANN=C|missense_variant|MODERATE|Smechr0101201.1|Smechr0101201|transcript|Smechr0101201.1|protein_coding|2/2|c.327G>C|p.Leu109Phe|327/786|327/786|109/261||,C|downstream_gene_variant|MODIFIER|Smechr0101200.1|Smechr0101200|transcript|Smechr0101200.1|protein_coding||c.*604G>C|||||604|,C|downstream_gene_variant|MODIFIER|Smechr0101202.1|Smechr0101202|transcript|Smechr0101202.1|protein_…	GT:AD:DP:GQ:PL	0/1:14,6:20:99:121,0,394	0/1:9,15:24:99:412,0,215	1/1:0,5:5:15:141,15,0	0/0:2,0:2:6:0,6,64
chr1	11405231	.	C	G	AC=4;AF=0.5;AN=8;ANN=G|missense_variant|MODERATE|Smechr0101201.1|Smechr0101201|transcript|Smechr0101201.1|protein_coding|2/2|c.495C>G|p.His165Gln|495/786|495/786|165/261||,G|downstream_gene_variant|MODIFIER|Smechr0101200.1|Smechr0101200|transcript|Smechr0101200.1|protein_coding||c.*772C>G|||||772|,G|downstream_gene_variant|MODIFIER|Smechr0101202.1|Smechr0101202|transcript|Smechr0101202.1|protein_…	GT:AD:DP:GQ:PL	0/1:12,7:19:99:143,0,308	0/1:2,12:14:25:343,0,25	1/1:0,10:10:30:280,30,0	0/0:9,0:9:24:0,24,360
chr1	11413988	.	T	C	AC=4;AF=0.5;AN=8;ANN=C|missense_variant|MODERATE|Smechr0101203.1|Smechr0101203|transcript|Smechr0101203.1|protein_coding|2/4|c.401T>C|p.Ile134Thr|502/1325|401/981|134/326||,C|upstream_gene_variant|MODIFIER|Smechr0101202.1|Smechr0101202|transcript|Smechr0101202.1|protein_coding||c.-2014A>G|||||2014|;BaseQRankSum=0.497;ClippingRankSum=0.000;DP=62;ExcessHet=2.4304;FS=5.900;MLEAC=4;MLEAF=0.5;MQ=60.00…	GT:AD:DP:GQ:PL	0/1:14,5:19:94:94,0,366	0/1:7,15:22:99:381,0,164	1/1:0,8:8:24:253,24,0	0/0:13,0:13:39:0,39,421
chr1	11420520	.	C	T	AC=4;AF=0.5;AN=8;ANN=T|missense_variant|MODERATE|Smechr0101204.1|Smechr0101204|transcript|Smechr0101204.1|protein_coding|5/7|c.751G>A|p.Val251Ile|925/1751|751/1131|251/376||,T|downstream_gene_variant|MODIFIER|Smechr0101203.1|Smechr0101203|transcript|Smechr0101203.1|protein_coding||c.*3239C>T|||||2996|;BaseQRankSum=-0.876;ClippingRankSum=0.000;DP=43;ExcessHet=2.4304;FS=9.964;MLEAC=4;MLEAF=0.5;MQ=5…	GT:AD:DP:GQ:PL	0/1:22,5:27:68:68,0,630	0/1:2,5:7:45:139,0,45	1/1:0,4:4:12:126,12,0	0/0:5,0:5:15:0,15,157
chr1	11420589	.	C	A	AC=3;AF=0.375;AN=8;ANN=A|missense_variant|MODERATE|Smechr0101204.1|Smechr0101204|transcript|Smechr0101204.1|protein_coding|5/7|c.682G>T|p.Ala228Ser|856/1751|682/1131|228/376||,A|downstream_gene_variant|MODIFIER|Smechr0101203.1|Smechr0101203|transcript|Smechr0101203.1|protein_coding||c.*3308C>A|||||3065|;BaseQRankSum=1.834;ClippingRankSum=0.000;DP=51;ExcessHet=6.9897;FS=0.000;MLEAC=4;MLEAF=0.5;MQ=…	GT:AD:DP:GQ:PGT:PID:PL	0/1:24,4:28:99:0|1:11420572_T_C:138,0,1242	0/1:9,3:12:99:0|1:11420572_T_C:138,0,408	0/1:4,2:6:72:0|1:11420572_T_C:72,0,162	0/0:5,0:5:0:.:.:0,0,82
chr1	11420593	.	T	G	AC=3;AF=0.375;AN=8;ANN=G|missense_variant|MODERATE|Smechr0101204.1|Smechr0101204|transcript|Smechr0101204.1|protein_coding|5/7|c.678A>C|p.Gln226His|852/1751|678/1131|226/376||,G|downstream_gene_variant|MODIFIER|Smechr0101203.1|Smechr0101203|transcript|Smechr0101203.1|protein_coding||c.*3312T>G|||||3069|;BaseQRankSum=-1.471;ClippingRankSum=0.000;DP=56;ExcessHet=6.9897;FS=1.289;MLEAC=4;MLEAF=0.5;MQ…	GT:AD:DP:GQ:PGT:PID:PL	0/1:25,6:31:99:0|1:11420572_T_C:177,0,1281	0/1:10,4:14:99:0|1:11420572_T_C:138,0,408	0/1:4,2:6:72:0|1:11420572_T_C:72,0,162	0/0:5,0:5:0:.:.:0,0,76
chr1	11420594	.	T	A	AC=3;AF=0.375;AN=8;ANN=A|missense_variant|MODERATE|Smechr0101204.1|Smechr0101204|transcript|Smechr0101204.1|protein_coding|5/7|c.677A>T|p.Gln226Leu|851/1751|677/1131|226/376||,A|downstream_gene_variant|MODIFIER|Smechr0101203.1|Smechr0101203|transcript|Smechr0101203.1|protein_coding||c.*3313T>A|||||3070|;BaseQRankSum=-0.000;ClippingRankSum=0.000;DP=55;ExcessHet=6.9897;FS=0.000;MLEAC=4;MLEAF=0.5;MQ…	GT:AD:DP:GQ:PGT:PID:PL	0/1:25,6:31:99:0|1:11420572_T_C:177,0,1281	0/1:10,4:14:99:0|1:11420572_T_C:138,0,408	0/1:3,2:5:72:0|1:11420572_T_C:72,0,162	0/0:5,0:5:0:.:.:0,0,76
chr1	11420629	.	C	G	AC=4;AF=0.5;AN=8;ANN=G|missense_variant|MODERATE|Smechr0101204.1|Smechr0101204|transcript|Smechr0101204.1|protein_coding|5/7|c.642G>C|p.Arg214Ser|816/1751|642/1131|214/376||,G|downstream_gene_variant|MODIFIER|Smechr0101203.1|Smechr0101203|transcript|Smechr0101203.1|protein_coding||c.*3348C>G|||||3105|;BaseQRankSum=-0.919;ClippingRankSum=0.000;DP=65;ExcessHet=9.4201;FS=5.550;MLEAC=4;MLEAF=0.5;MQ=5…	GT:AD:DP:GQ:PGT:PID:PL	0/1:21,9:30:99:0|1:11420614_A_T:315,0,1046	0/1:16,5:21:99:0|1:11420614_A_T:162,0,657	0/1:5,3:8:99:0|1:11420614_A_T:111,0,201	0/1:4,2:6:72:0|1:11420614_A_T:72,0,162
chr1	11457791	.	T	G	AC=4;AF=0.5;AN=8;ANN=G|missense_variant|MODERATE|Smechr0101206.1|Smechr0101206|transcript|Smechr0101206.1|protein_coding|6/7|c.4258T>G|p.Ser1420Ala|4483/6107|4258/5271|1420/1756||,G|downstream_gene_variant|MODIFIER|Smechr0101207.1|Smechr0101207|transcript|Smechr0101207.1|protein_coding||c.*2776A>C|||||2544|;BaseQRankSum=0.150;ClippingRankSum=-0.000;DP=53;ExcessHet=2.4304;FS=4.519;MLEAC=4;MLEAF=0.…	GT:AD:DP:GQ:PL	0/1:5,4:9:99:107,0,126	0/1:9,16:25:99:436,0,194	1/1:1,13:14:32:393,32,0	0/0:5,0:5:15:0,15,169
chr1	11527311	.	A	G	AC=4;AF=0.5;AN=8;ANN=G|missense_variant|MODERATE|Smechr0101217.1|Smechr0101217|transcript|Smechr0101217.1|protein_coding|5/13|c.467T>C|p.Ile156Thr|586/1852|467/1395|156/464||;BaseQRankSum=0.395;ClippingRankSum=0.000;DP=61;ExcessHet=2.4304;FS=2.345;MLEAC=4;MLEAF=0.5;MQ=59.87;MQRankSum=0.000;QD=13.77;ReadPosRankSum=1.496;SOR=0.516	GT:AD:DP:GQ:PL	0/1:18,5:23:97:97,0,476	0/1:6,13:19:99:370,0,141	1/1:0,11:11:33:301,33,0	0/0:8,0:8:24:0,24,265
chr1	11749647	.	G	T	AC=4;AF=0.5;AN=8;ANN=T|missense_variant|MODERATE|Smechr0101233.1|Smechr0101233|transcript|Smechr0101233.1|protein_coding|1/7|c.126G>T|p.Gln42His|323/2797|126/2346|42/781||;BaseQRankSum=2.624;ClippingRankSum=-0.000;DP=55;ExcessHet=2.4304;FS=0.000;MLEAC=4;MLEAF=0.5;MQ=60.00;MQRankSum=-0.000;QD=17.21;ReadPosRankSum=0.479;SOR=0.563	GT:AD:DP:GQ:PL	0/1:8,7:15:99:197,0,217	0/1:10,8:18:99:191,0,280	1/1:0,16:16:48:493,48,0	0/0:6,0:6:15:0,15,225
chr1	11757962	.	C	T	AC=4;AF=0.5;AN=8;ANN=T|missense_variant|MODERATE|Smechr0101234.1|Smechr0101234|transcript|Smechr0101234.1|protein_coding|3/7|c.2140G>A|p.Ala714Thr|2623/4214|2140/3513|714/1170||,T|downstream_gene_variant|MODIFIER|Smechr0101233.1|Smechr0101233|transcript|Smechr0101233.1|protein_coding||c.*4520C>T|||||4266|;BaseQRankSum=3.234;ClippingRankSum=0.000;DP=51;ExcessHet=2.4304;FS=2.555;MLEAC=4;MLEAF=0.5;M…	GT:AD:DP:GQ:PL	0/1:17,5:22:99:103,0,446	0/1:7,12:19:99:343,0,149	1/1:0,4:4:12:132,12,0	0/0:6,0:6:18:0,18,183
chr1	11783112	.	CGGTTGTTGG	C	AC=4;AF=0.5;AN=8;ANN=C|disruptive_inframe_deletion|MODERATE|Smechr0101236.1|Smechr0101236|transcript|Smechr0101236.1|protein_coding|1/9|c.527_535delTTGGGGTTG|p.Val176_Val178del|614/2051|527/1326|176/441||INFO_REALIGN_3_PRIME,C|upstream_gene_variant|MODIFIER|Smechr0101235.1|Smechr0101235|transcript|Smechr0101235.1|protein_coding||c.-2719_-2711delCCAACAACC|||||2591|;BaseQRankSum=0.981;ClippingRankS…	GT:AD:DP:GQ:PL	0/1:15,5:20:99:165,0,1540	0/1:9,7:16:99:232,0,909	1/1:0,10:10:30:450,30,0	0/0:5,0:5:12:0,12,180
chr1	11816801	.	C	T	AC=4;AF=0.5;AN=8;ANN=T|missense_variant|MODERATE|Smechr0101237.1|Smechr0101237|transcript|Smechr0101237.1|protein_coding|7/27|c.854G>A|p.Gly285Glu|987/3393|854/2850|285/949||;BaseQRankSum=-0.856;ClippingRankSum=0.000;DP=51;ExcessHet=2.4304;FS=2.623;MLEAC=4;MLEAF=0.5;MQ=60.00;MQRankSum=0.000;QD=12.29;ReadPosRankSum=-0.177;SOR=0.839	GT:AD:DP:GQ:PL	0/1:9,10:19:99:228,0,229	0/1:11,10:21:99:236,0,291	1/1:0,3:3:9:101,9,0	0/0:7,0:7:18:0,18,270
chr1	11833931	.	C	T	AC=2;AF=0.333;AN=6;ANN=T|missense_variant|MODERATE|Smechr0101238.1|Smechr0101238|transcript|Smechr0101238.1|protein_coding|7/8|c.1240C>T|p.Pro414Ser|1321/1986|1240/1653|414/550||;BaseQRankSum=-0.230;ClippingRankSum=0.000;DP=54;ExcessHet=3.9794;FS=1.247;MLEAC=2;MLEAF=0.333;MQ=57.92;MQRankSum=0.000;QD=9.94;ReadPosRankSum=-0.230;SOR=0.412	GT:AD:DP:GQ:PL	0/1:20,9:29:99:164,0,547	0/1:2,9:11:34:265,0,34	./.:3,0:3	0/0:10,0:10:27:0,27,405
chr1	11893334	.	G	A	AC=3;AF=0.375;AN=8;ANN=A|missense_variant|MODERATE|Smechr0101243.1|Smechr0101243|transcript|Smechr0101243.1|protein_coding|2/2|c.830G>A|p.Cys277Tyr|946/2026|830/1851|277/616||,A|downstream_gene_variant|MODIFIER|Smechr0101242.1|Smechr0101242|transcript|Smechr0101242.1|protein_coding||c.*5442G>A|||||3608|;BaseQRankSum=-0.726;ClippingRankSum=0.000;DP=50;ExcessHet=1.7609;FS=1.737;MLEAC=4;MLEAF=0.5;MQ…	GT:AD:DP:GQ:PL	0/0:14,0:14:0:0,0,333	0/1:7,15:22:99:428,0,167	1/1:0,6:6:18:158,18,0	0/0:8,0:8:24:0,24,272
chr1	11946749	.	A	G	AC=4;AF=0.5;AN=8;ANN=G|missense_variant|MODERATE|Smechr0101248.1|Smechr0101248|transcript|Smechr0101248.1|protein_coding|4/7|c.476T>C|p.Ile159Thr|626/1413|476/1053|159/350||,G|upstream_gene_variant|MODIFIER|Smechr0101249.1|Smechr0101249|transcript|Smechr0101249.1|protein_coding||c.-4407A>G|||||4331|,G|downstream_gene_variant|MODIFIER|Smechr0101247.1|Smechr0101247|transcript|Smechr0101247.1|protei…	GT:AD:DP:GQ:PL	0/1:10,8:18:99:194,0,277	0/1:7,10:17:99:267,0,182	1/1:0,8:8:24:251,24,0	0/0:12,0:12:35:0,35,338
chr1	11998176	.	G	C	AC=4;AF=0.5;AN=8;ANN=C|missense_variant|MODERATE|Smechr0101254.1|Smechr0101254|transcript|Smechr0101254.1|protein_coding|10/16|c.1200C>G|p.Asp400Glu|1200/2100|1200/2100|400/699||,C|intron_variant|MODIFIER|Smechr0101252.1|Smechr0101252|transcript|Smechr0101252.1|protein_coding|2/2|c.192+19887G>C||||||;BaseQRankSum=2.066;ClippingRankSum=0.000;DP=62;ExcessHet=2.4304;FS=0.000;MLEAC=4;MLEAF=0.5;MQ=58.…	GT:AD:DP:GQ:PL	0/1:22,7:29:99:131,0,538	0/1:11,10:21:99:220,0,267	1/1:0,8:8:24:250,24,0	0/0:4,0:4:12:0,12,112
chr1	12393981	.	G	C	AC=4;AF=0.5;AN=8;ANN=C|missense_variant|MODERATE|Smechr0101286.1|Smechr0101286|transcript|Smechr0101286.1|protein_coding|1/1|c.73C>G|p.Gln25Glu|73/936|73/936|25/311||,C|downstream_gene_variant|MODIFIER|Smechr0101287.1|Smechr0101287|transcript|Smechr0101287.1|protein_coding||c.*2676C>G|||||2238|;BaseQRankSum=0.671;ClippingRankSum=0.000;DP=64;ExcessHet=3.9794;FS=3.854;MLEAC=5;MLEAF=0.625;MQ=60.00;M…	GT:AD:DP:GQ:PL	0/1:13,16:29:99:385,0,331	0/1:7,12:19:99:308,0,158	1/1:0,11:11:33:346,33,0	0/0:5,0:5:0:0,0,102
chr1	12422046	.	T	C	AC=4;AF=0.5;AN=8;ANN=C|missense_variant|MODERATE|Smechr0101288.1|Smechr0101288|transcript|Smechr0101288.1|protein_coding|1/1|c.935T>C|p.Leu312Ser|935/1746|935/1746|312/581||;BaseQRankSum=0.342;ClippingRankSum=0.000;DP=47;ExcessHet=2.4304;FS=0.000;MLEAC=4;MLEAF=0.5;MQ=60.00;MQRankSum=0.000;QD=15.76;ReadPosRankSum=0.097;SOR=0.846	GT:AD:DP:GQ:PL	0/1:10,8:18:99:211,0,279	0/1:8,13:21:99:355,0,186	1/1:0,5:5:15:163,15,0	0/0:2,0:2:6:0,6,69
chr1	12699198	.	A	T	AC=4;AF=0.5;AN=8;ANN=T|missense_variant|MODERATE|Smechr0101308.1|Smechr0101308|transcript|Smechr0101308.1|protein_coding|1/2|c.179T>A|p.Val60Asp|484/1279|179/744|60/247||,T|upstream_gene_variant|MODIFIER|Smechr0101309.1|Smechr0101309|transcript|Smechr0101309.1|protein_coding||c.-4017A>T|||||3966|,T|downstream_gene_variant|MODIFIER|Smechr0101307.1|Smechr0101307|transcript|Smechr0101307.1|protein_c…	GT:AD:DP:GQ:PL	0/1:20,9:29:99:201,0,503	0/1:15,6:21:99:116,0,425	1/1:0,12:12:36:383,36,0	0/0:5,0:5:15:0,15,151
chr1	12713802	.	C	T	AC=4;AF=0.5;AN=8;ANN=T|missense_variant|MODERATE|Smechr0101310.1|Smechr0101310|transcript|Smechr0101310.1|protein_coding|5/6|c.1964C>T|p.Ser655Phe|2161/3679|1964/2976|655/991||,T|upstream_gene_variant|MODIFIER|Smechr0101311.1|Smechr0101311|transcript|Smechr0101311.1|protein_coding||c.-3634C>T|||||3233|;BaseQRankSum=1.853;ClippingRankSum=0.000;DP=37;ExcessHet=2.4304;FS=0.000;MLEAC=4;MLEAF=0.5;MQ=6…	GT:AD:DP:GQ:PL	0/1:10,8:18:99:204,0,266	0/1:3,6:9:74:165,0,74	1/1:0,2:2:6:70,6,0	0/0:8,0:8:24:0,24,246
chr1	12715153	.	C	G	AC=4;AF=0.5;AN=8;ANN=G|missense_variant|MODERATE|Smechr0101310.1|Smechr0101310|transcript|Smechr0101310.1|protein_coding|6/6|c.2172C>G|p.Asp724Glu|2369/3679|2172/2976|724/991||,G|upstream_gene_variant|MODIFIER|Smechr0101311.1|Smechr0101311|transcript|Smechr0101311.1|protein_coding||c.-2283C>G|||||1882|,G|downstream_gene_variant|MODIFIER|Smechr0101312.1|Smechr0101312|transcript|Smechr0101312.1|pro…	GT:AD:DP:GQ:PL	0/1:17,3:20:41:41,0,447	0/1:4,5:9:99:142,0,100	1/1:0,5:5:15:166,15,0	0/0:7,0:7:21:0,21,197
chr1	12722157	.	A	G	AC=4;AF=0.5;AN=8;ANN=G|missense_variant|MODERATE|Smechr0101312.1|Smechr0101312|transcript|Smechr0101312.1|protein_coding|4/8|c.1649T>C|p.Ile550Thr|1759/3539|1649/3147|550/1048||,G|downstream_gene_variant|MODIFIER|Smechr0101311.1|Smechr0101311|transcript|Smechr0101311.1|protein_coding||c.*3095A>G|||||3066|;BaseQRankSum=-1.269;ClippingRankSum=-0.000;DP=52;ExcessHet=2.4304;FS=2.691;MLEAC=4;MLEAF=0.5…	GT:AD:DP:GQ:PL	0/1:5,4:9:98:98,0,137	0/1:10,17:27:99:481,0,238	1/1:0,9:9:27:279,27,0	0/0:6,0:6:18:0,18,173
chr1	12722169	.	G	C	AC=4;AF=0.5;AN=8;ANN=C|missense_variant|MODERATE|Smechr0101312.1|Smechr0101312|transcript|Smechr0101312.1|protein_coding|4/8|c.1637C>G|p.Ala546Gly|1747/3539|1637/3147|546/1048||,C|downstream_gene_variant|MODIFIER|Smechr0101311.1|Smechr0101311|transcript|Smechr0101311.1|protein_coding||c.*3107G>C|||||3078|;BaseQRankSum=1.981;ClippingRankSum=-0.000;DP=53;ExcessHet=2.4304;FS=2.749;MLEAC=4;MLEAF=0.5;…	GT:AD:DP:GQ:PL	0/1:6,4:10:99:106,0,169	0/1:10,17:27:99:474,0,235	1/1:0,9:9:27:277,27,0	0/0:6,0:6:15:0,15,225
@chr2	52220613	55670729
chr2	52681352	.	G	GA	AC=4;AF=0.5;AN=8;ANN=GA|frameshift_variant|HIGH|Smechr0200962.1|Smechr0200962|transcript|Smechr0200962.1|protein_coding|1/1|c.353dupA|p.Gln119fs|354/477|354/477|118/158||INFO_REALIGN_3_PRIME,GA|upstream_gene_variant|MODIFIER|Smechr0200961.1|Smechr0200961|transcript|Smechr0200961.1|protein_coding||c.-4509dupT|||||4509|;BaseQRankSum=1.356;ClippingRankSum=0.000;DP=41;ExcessHet=2.4304;FS=0.000;LOF=(S…	GT:AD:DP:GQ:PL	0/1:12,3:15:35:35,0,272	0/1:8,5:13:99:99,0,161	0/0:5,0:5:15:0,15,154	1/1:0,6:6:18:168,18,0
chr2	53036552	.	A	T	AC=2;AF=0.25;AN=8;ANN=T|missense_variant|MODERATE|Smechr0200980.1|Smechr0200980|transcript|Smechr0200980.1|protein_coding|3/3|c.1258T>A|p.Phe420Ile|1258/1557|1258/1557|420/518||;BaseQRankSum=0.282;ClippingRankSum=0.000;DP=88;ExcessHet=3.6798;FS=0.000;MLEAC=2;MLEAF=0.25;MQ=53.95;MQRankSum=0.727;QD=3.84;ReadPosRankSum=-0.765;SOR=0.929	GT:AD:DP:GQ:PGT:PID:PL	0/1:20,4:24:99:0|1:53036552_A_T:108,0,828	0/0:18,0:18:57:0|1:53036552_A_T:0,57,834	0/0:6,0:6:18:0|1:53036552_A_T:0,18,1725	0/1:8,1:9:18:0|1:53036552_A_T:18,0,333
chr2	53036567	.	C	T	AC=2;AF=0.25;AN=8;ANN=T|missense_variant|MODERATE|Smechr0200980.1|Smechr0200980|transcript|Smechr0200980.1|protein_coding|3/3|c.1243G>A|p.Asp415Asn|1243/1557|1243/1557|415/518||;BaseQRankSum=-1.645;ClippingRankSum=0.000;DP=92;ExcessHet=3.6798;FS=0.000;MLEAC=2;MLEAF=0.25;MQ=54.80;MQRankSum=0.692;QD=3.20;ReadPosRankSum=0.253;SOR=0.859	GT:AD:DP:GQ:PGT:PID:PL	0/1:22,4:26:99:0|1:53036552_A_T:102,0,912	0/0:19,0:19:57:0|1:53036552_A_T:0,57,855	0/0:8,0:8:24:0|1:53036552_A_T:0,24,3490	0/1:9,1:10:15:0|1:53036552_A_T:15,0,375
chr2	53036587	.	T	TCC	AC=2;AF=0.25;AN=8;ANN=TCC|frameshift_variant|HIGH|Smechr0200980.1|Smechr0200980|transcript|Smechr0200980.1|protein_coding|3/3|c.1222_1223insGG|p.Lys408fs|1222/1557|1222/1557|408/518||;BaseQRankSum=-0.842;ClippingRankSum=0.000;DP=89;ExcessHet=3.6798;FS=5.600;LOF=(Smechr0200980.1|Smechr0200980|1|1.00);MLEAC=2;MLEAF=0.25;MQ=55.36;MQRankSum=-1.282;QD=5.97;ReadPosRankSum=1.115;SOR=1.748	GT:AD:DP:GQ:PGT:PID:PL	0/1:19,6:25:99:0|1:53036587_T_TCC:195,0,898	0/0:19,0:19:57:0|1:53036587_T_TCC:0,57,895	0/0:10,0:10:30:0|1:53036552_A_T:0,30,4060	0/1:8,2:10:57:0|1:53036587_T_TCC:57,0,372
chr2	53036588	.	T	TC	AC=2;AF=0.25;AN=8;ANN=TC|frameshift_variant|HIGH|Smechr0200980.1|Smechr0200980|transcript|Smechr0200980.1|protein_coding|3/3|c.1221_1222insG|p.Lys408fs|1221/1557|1221/1557|407/518||;BaseQRankSum=-0.253;ClippingRankSum=0.000;DP=89;ExcessHet=3.6798;FS=5.600;LOF=(Smechr0200980.1|Smechr0200980|1|1.00);MLEAC=2;MLEAF=0.25;MQ=55.36;MQRankSum=-1.282;QD=6.05;ReadPosRankSum=1.592;SOR=1.748	GT:AD:DP:GQ:PGT:PID:PL	0/1:19,6:25:99:0|1:53036587_T_TCC:195,0,898	0/0:19,0:19:57:0|1:53036587_T_TCC:0,57,895	0/0:10,0:10:30:0|1:53036552_A_T:0,30,4060	0/1:8,2:10:60:0|1:53036587_T_TCC:60,0,330
chr2	53036589	.	A	C	AC=2;AF=0.25;AN=8;ANN=C|missense_variant|MODERATE|Smechr0200980.1|Smechr0200980|transcript|Smechr0200980.1|protein_coding|3/3|c.1221T>G|p.Asp407Glu|1221/1557|1221/1557|407/518||;BaseQRankSum=-1.282;ClippingRankSum=0.000;DP=89;ExcessHet=3.6798;FS=5.600;MLEAC=2;MLEAF=0.25;MQ=55.36;MQRankSum=-1.282;QD=6.31;ReadPosRankSum=1.785;SOR=1.748	GT:AD:DP:GQ:PGT:PID:PL	0/1:19,6:25:99:0|1:53036587_T_TCC:195,0,898	0/0:19,0:19:60:0|1:53036587_T_TCC:0,60,979	0/0:10,0:10:30:0|1:53036552_A_T:0,30,4060	0/1:8,2:10:60:0|1:53036587_T_TCC:60,0,330
chr2	53036593	.	G	A	AC=2;AF=0.25;AN=8;ANN=A|missense_variant|MODERATE|Smechr0200980.1|Smechr0200980|transcript|Smechr0200980.1|protein_coding|3/3|c.1217C>T|p.Ser406Phe|1217/1557|1217/1557|406/518||;BaseQRankSum=-0.000;ClippingRankSum=0.000;DP=92;ExcessHet=3.6798;FS=5.875;MLEAC=2;MLEAF=0.25;MQ=55.52;MQRankSum=-1.335;QD=5.65;ReadPosRankSum=2.133;SOR=1.835	GT:AD:DP:GQ:PGT:PID:PL	0/1:20,6:26:99:0|1:53036587_T_TCC:189,0,1021	0/0:20,0:20:63:0|1:53036587_T_TCC:0,63,1103	0/0:10,0:10:30:0|1:53036552_A_T:0,30,4060	0/1:9,2:11:54:0|1:53036587_T_TCC:54,0,414
chr2	53036603	.	A	G	AC=2;AF=0.25;AN=8;ANN=G|missense_variant|MODERATE|Smechr0200980.1|Smechr0200980|transcript|Smechr0200980.1|protein_coding|3/3|c.1207T>C|p.Tyr403His|1207/1557|1207/1557|403/518||;BaseQRankSum=-0.230;ClippingRankSum=0.000;DP=93;ExcessHet=3.6798;FS=5.830;MLEAC=2;MLEAF=0.25;MQ=55.79;MQRankSum=-1.335;QD=5.50;ReadPosRankSum=3.007;SOR=1.845	GT:AD:DP:GQ:PGT:PID:PL	0/1:21,6:27:99:0|1:53036587_T_TCC:189,0,1021	0/0:22,0:22:66:0|1:53036587_T_TCC:0,66,1148	0/0:10,0:10:30:0|1:53036552_A_T:0,30,4060	0/1:9,2:11:54:0|1:53036587_T_TCC:54,0,414
chr2	53036608	.	T	G	AC=2;AF=0.25;AN=8;ANN=G|splice_acceptor_variant&intron_variant|HIGH|Smechr0200980.1|Smechr0200980|transcript|Smechr0200980.1|protein_coding|2/2|c.1204-2A>C||||||;BaseQRankSum=0.349;ClippingRankSum=0.000;DP=92;ExcessHet=3.6798;FS=5.682;LOF=(Smechr0200980.1|Smechr0200980|1|1.00);MLEAC=1;MLEAF=0.125;MQ=55.75;MQRankSum=-1.335;QD=3.08;ReadPosRankSum=2.775;SOR=1.810	GT:AD:DP:GQ:PGT:PID:PL	0/1:23,4:29:99:.:.:99,0,1188	0/0:20,0:20:60:0|1:53036587_T_TCC:0,60,1058	0/0:9,0:9:30:0|1:53036552_A_T:0,30,4060	0/1:9,1:11:15:.:.:15,0,375
chr2	53036844	.	A	C	AC=4;AF=0.5;AN=8;ANN=C|missense_variant|MODERATE|Smechr0200980.1|Smechr0200980|transcript|Smechr0200980.1|protein_coding|2/3|c.1197T>G|p.Asp399Glu|1197/1557|1197/1557|399/518||;BaseQRankSum=0.000;ClippingRankSum=0.000;DP=89;ExcessHet=9.4201;FS=3.637;MLEAC=4;MLEAF=0.5;MQ=54.93;MQRankSum=-1.828;QD=8.34;ReadPosRankSum=1.261;SOR=1.300	GT:AD:DP:GQ:PGT:PID:PL	0/1:22,6:28:99:0|1:53036775_C_A:186,0,906	0/1:17,7:24:99:0|1:53036775_C_A:237,0,777	0/1:6,3:9:99:0|1:53036775_C_A:108,0,1443	0/1:11,4:15:99:0|1:53036775_C_A:135,0,450
chr2	53036903	.	C	T	AC=4;AF=0.5;AN=8;ANN=T|missense_variant|MODERATE|Smechr0200980.1|Smechr0200980|transcript|Smechr0200980.1|protein_coding|2/3|c.1138G>A|p.Val380Ile|1138/1557|1138/1557|380/518||;BaseQRankSum=1.282;ClippingRankSum=0.000;DP=85;ExcessHet=9.4201;FS=3.754;MLEAC=4;MLEAF=0.5;MQ=55.21;MQRankSum=-2.344;QD=8.54;ReadPosRankSum=-0.000;SOR=1.292	GT:AD:DP:GQ:PGT:PID:PL	0/1:21,3:24:63:0|1:53036903_C_T:63,0,901	0/1:17,10:27:99:0|1:53036903_C_T:369,0,672	0/1:4,1:5:30:0|1:53036903_C_T:30,0,367	0/1:14,5:19:99:0|1:53036903_C_T:168,0,573
chr2	53036929	.	G	C	AC=4;AF=0.5;AN=8;ANN=C|missense_variant|MODERATE|Smechr0200980.1|Smechr0200980|transcript|Smechr0200980.1|protein_coding|2/3|c.1112C>G|p.Ser371Cys|1112/1557|1112/1557|371/518||;BaseQRankSum=1.282;ClippingRankSum=0.000;DP=75;ExcessHet=9.4201;FS=10.264;MLEAC=4;MLEAF=0.5;MQ=54.67;MQRankSum=-2.109;QD=8.87;ReadPosRankSum=-0.137;SOR=2.039	GT:AD:DP:GQ:PGT:PID:PL	0/1:20,3:23:60:0|1:53036903_C_T:60,0,971	0/1:16,8:24:99:0|1:53036929_G_C:288,0,648	0/1:4,1:5:30:0|1:53036929_G_C:30,0,405	0/1:8,5:13:99:0|1:53036929_G_C:186,0,321
chr2	53036930	.	A	T	AC=4;AF=0.5;AN=8;ANN=T|missense_variant|MODERATE|Smechr0200980.1|Smechr0200980|transcript|Smechr0200980.1|protein_coding|2/3|c.1111T>A|p.Ser371Thr|1111/1557|1111/1557|371/518||;BaseQRankSum=-1.078;ClippingRankSum=0.000;DP=76;ExcessHet=9.4201;FS=10.452;MLEAC=4;MLEAF=0.5;MQ=54.75;MQRankSum=-2.109;QD=8.72;ReadPosRankSum=0.131;SOR=2.110	GT:AD:DP:GQ:PGT:PID:PL	0/1:21,3:24:63:0|1:53036903_C_T:63,0,929	0/1:16,8:24:99:0|1:53036929_G_C:285,0,690	0/1:4,1:5:30:0|1:53036929_G_C:30,0,405	0/1:8,5:13:99:0|1:53036929_G_C:186,0,321
chr2	53036938	.	A	G	AC=4;AF=0.5;AN=8;ANN=G|missense_variant|MODERATE|Smechr0200980.1|Smechr0200980|transcript|Smechr0200980.1|protein_coding|2/3|c.1103T>C|p.Ile368Thr|1103/1557|1103/1557|368/518||;BaseQRankSum=-0.524;ClippingRankSum=0.000;DP=71;ExcessHet=9.4201;FS=10.595;MLEAC=4;MLEAF=0.5;MQ=55.69;MQRankSum=-2.109;QD=9.67;ReadPosRankSum=-0.146;SOR=2.179	GT:AD:DP:GQ:PGT:PID:PL	0/1:19,3:22:69:0|1:53036903_C_T:69,0,845	0/1:17,8:25:99:0|1:53036929_G_C:285,0,690	0/1:4,1:5:30:0|1:53036929_G_C:30,0,405	0/1:8,5:13:99:0|1:53036929_G_C:228,0,318
chr2	53036940	.	C	A	AC=4;AF=0.5;AN=8;ANN=A|missense_variant|MODERATE|Smechr0200980.1|Smechr0200980|transcript|Smechr0200980.1|protein_coding|2/3|c.1101G>T|p.Leu367Phe|1101/1557|1101/1557|367/518||;BaseQRankSum=1.282;ClippingRankSum=0.000;DP=71;ExcessHet=9.4201;FS=10.595;MLEAC=4;MLEAF=0.5;MQ=55.29;MQRankSum=-2.384;QD=9.67;ReadPosRankSum=0.096;SOR=2.179	GT:AD:DP:GQ:PGT:PID:PL	0/1:19,3:22:69:0|1:53036903_C_T:69,0,845	0/1:17,7:24:99:0|1:53036929_G_C:285,0,690	0/1:4,1:5:30:0|1:53036929_G_C:30,0,405	0/1:8,6:14:99:0|1:53036929_G_C:228,0,318
chr2	53036943	.	G	C	AC=4;AF=0.5;AN=8;ANN=C|missense_variant|MODERATE|Smechr0200980.1|Smechr0200980|transcript|Smechr0200980.1|protein_coding|2/3|c.1098C>G|p.Cys366Trp|1098/1557|1098/1557|366/518||;BaseQRankSum=1.394;ClippingRankSum=0.000;DP=68;ExcessHet=9.4201;FS=13.916;MLEAC=4;MLEAF=0.5;MQ=55.78;MQRankSum=-2.384;QD=9.02;ReadPosRankSum=0.192;SOR=2.584	GT:AD:DP:GQ:PGT:PID:PL	0/1:19,3:22:69:0|1:53036903_C_T:69,0,845	0/1:17,6:23:99:0|1:53036929_G_C:243,0,693	0/1:4,1:5:30:0|1:53036929_G_C:30,0,405	0/1:8,6:14:99:0|1:53036929_G_C:222,0,402
chr2	53036947	.	T	C	AC=4;AF=0.5;AN=8;ANN=C|missense_variant|MODERATE|Smechr0200980.1|Smechr0200980|transcript|Smechr0200980.1|protein_coding|2/3|c.1094A>G|p.Lys365Arg|1094/1557|1094/1557|365/518||;BaseQRankSum=-1.282;ClippingRankSum=0.000;DP=67;ExcessHet=9.4201;FS=17.737;MLEAC=4;MLEAF=0.5;MQ=56.42;MQRankSum=-2.384;QD=7.64;ReadPosRankSum=0.096;SOR=3.051	GT:AD:DP:GQ:PGT:PID:PL	0/1:19,3:22:69:0|1:53036903_C_T:69,0,845	0/1:16,6:22:99:0|1:53036929_G_C:204,0,654	0/1:4,1:5:30:0|1:53036929_G_C:30,0,405	0/1:10,5:15:99:0|1:53036929_G_C:180,0,405
chr2	53036956	.	A	C	AC=4;AF=0.5;AN=8;ANN=C|missense_variant|MODERATE|Smechr0200980.1|Smechr0200980|transcript|Smechr0200980.1|protein_coding|2/3|c.1085T>G|p.Phe362Cys|1085/1557|1085/1557|362/518||;BaseQRankSum=-1.745;ClippingRankSum=0.000;DP=65;ExcessHet=9.4201;FS=23.683;MLEAC=4;MLEAF=0.5;MQ=56.28;MQRankSum=-2.240;QD=7.49;ReadPosRankSum=1.240;SOR=3.764	GT:AD:DP:GQ:PGT:PID:PL	0/1:17,3:20:75:0|1:53036903_C_T:75,0,761	0/1:15,5:20:99:0|1:53036929_G_C:165,0,603	0/1:5,1:6:27:0|1:53036929_G_C:27,0,427	0/1:11,4:15:99:0|1:53036929_G_C:177,0,438
chr2	53037778	.	G	A	AC=4;AF=0.5;AN=8;ANN=A|missense_variant|MODERATE|Smechr0200980.1|Smechr0200980|transcript|Smechr0200980.1|protein_coding|1/3|c.727C>T|p.Arg243Cys|727/1557|727/1557|243/518||;BaseQRankSum=2.285;ClippingRankSum=0.000;DP=48;ExcessHet=2.4304;FS=4.344;MLEAC=4;MLEAF=0.5;MQ=60.00;MQRankSum=0.000;QD=14.63;ReadPosRankSum=1.303;SOR=1.220	GT:AD:DP:GQ:PL	0/1:14,3:17:51:51,0,357	0/1:5,11:16:99:309,0,99	0/0:5,0:5:15:0,15,144	1/1:0,10:10:30:307,30,0
chr2	53038436	.	T	A	AC=4;AF=0.5;AN=8;ANN=A|missense_variant|MODERATE|Smechr0200980.1|Smechr0200980|transcript|Smechr0200980.1|protein_coding|1/3|c.69A>T|p.Glu23Asp|69/1557|69/1557|23/518||;BaseQRankSum=-0.676;ClippingRankSum=0.000;DP=53;ExcessHet=2.4304;FS=1.143;MLEAC=4;MLEAF=0.5;MQ=60.00;MQRankSum=0.000;QD=10.40;ReadPosRankSum=-0.725;SOR=0.495	GT:AD:DP:GQ:PL	0/1:19,3:22:34:34,0,534	0/1:6,10:16:99:251,0,134	0/0:8,0:8:24:0,24,257	1/1:0,7:7:21:221,21,0
chr2	53097619	.	G	A	AC=3;AF=0.375;AN=8;ANN=A|missense_variant|MODERATE|Smechr0200983.1|Smechr0200983|transcript|Smechr0200983.1|protein_coding|2/10|c.26G>A|p.Arg9Gln|26/1545|26/1545|9/514||;BaseQRankSum=2.413;ClippingRankSum=0.000;DP=57;ExcessHet=1.7609;FS=0.000;MLEAC=4;MLEAF=0.5;MQ=60.00;MQRankSum=0.000;QD=21.52;ReadPosRankSum=1.278;SOR=0.527	GT:AD:DP:GQ:PL	0/0:12,0:12:0:0,0,251	0/1:9,23:32:99:651,0,168	0/0:6,0:6:18:0,18,166	1/1:0,7:7:21:224,21,0
chr2	53098165	.	G	T	AC=4;AF=0.5;AN=8;ANN=T|missense_variant|MODERATE|Smechr0200983.1|Smechr0200983|transcript|Smechr0200983.1|protein_coding|4/10|c.190G>T|p.Asp64Tyr|190/1545|190/1545|64/514||;BaseQRankSum=0.327;ClippingRankSum=0.000;DP=51;ExcessHet=2.4304;FS=1.064;MLEAC=5;MLEAF=0.625;MQ=60.22;MQRankSum=1.650;QD=14.37;ReadPosRankSum=0.073;SOR=0.540	GT:AD:DP:GQ:PL	0/1:17,7:24:99:162,0,467	0/1:5,10:15:99:272,0,106	0/0:1,0:1:3:0,3,32	1/1:0,11:11:33:319,33,0
chr2	53098598	.	G	A	AC=4;AF=0.5;AN=8;ANN=A|missense_variant|MODERATE|Smechr0200983.1|Smechr0200983|transcript|Smechr0200983.1|protein_coding|5/10|c.322G>A|p.Glu108Lys|322/1545|322/1545|108/514||;BaseQRankSum=1.265;ClippingRankSum=0.000;DP=62;ExcessHet=3.9794;FS=2.212;MLEAC=5;MLEAF=0.625;MQ=60.00;MQRankSum=0.000;QD=10.95;ReadPosRankSum=1.337;SOR=0.446	GT:AD:DP:GQ:PL	0/1:20,5:25:79:79,0,505	0/1:11,12:23:99:301,0,251	0/0:4,0:4:0:0,0,59	1/1:0,9:9:27:277,27,0
chr2	53098746	.	T	C	AC=4;AF=0.5;AN=8;ANN=C|missense_variant|MODERATE|Smechr0200983.1|Smechr0200983|transcript|Smechr0200983.1|protein_coding|5/10|c.470T>C|p.Ile157Thr|470/1545|470/1545|157/514||;BaseQRankSum=-1.233;ClippingRankSum=-0.000;DP=34;ExcessHet=2.4304;FS=0.000;MLEAC=4;MLEAF=0.5;MQ=60.00;MQRankSum=-0.000;QD=12.88;ReadPosRankSum=1.290;SOR=0.804	GT:AD:DP:GQ:PL	0/1:6,4:10:97:97,0,175	0/1:8,8:16:99:195,0,204	0/0:3,0:3:9:0,9,103	1/1:0,5:5:15:144,15,0
chr2	53099282	.	C	A	AC=3;AF=0.375;AN=8;ANN=A|missense_variant|MODERATE|Smechr0200983.1|Smechr0200983|transcript|Smechr0200983.1|protein_coding|6/10|c.862C>A|p.Pro288Thr|862/1545|862/1545|288/514||;BaseQRankSum=0.369;ClippingRankSum=0.000;DP=46;ExcessHet=1.0474;FS=24.328;MLEAC=3;MLEAF=0.375;MQ=60.00;MQRankSum=0.000;QD=12.67;ReadPosRankSum=-0.514;SOR=1.839	GT:AD:DP:GQ:PL	0/0:17,0:17:23:0,23,491	0/1:10,9:19:99:216,0,263	0/0:7,0:7:18:0,18,270	1/1:0,3:3:9:101,9,0
chr2	53099393	.	T	C	AC=4;AF=0.5;AN=8;ANN=C|missense_variant|MODERATE|Smechr0200983.1|Smechr0200983|transcript|Smechr0200983.1|protein_coding|6/10|c.973T>C|p.Trp325Arg|973/1545|973/1545|325/514||;BaseQRankSum=0.044;ClippingRankSum=0.000;DP=42;ExcessHet=2.4304;FS=4.943;MLEAC=4;MLEAF=0.5;MQ=60.00;MQRankSum=0.000;QD=9.51;ReadPosRankSum=1.465;SOR=1.435	GT:AD:DP:GQ:PL	0/1:12,7:19:99:156,0,303	0/1:9,3:12:60:60,0,254	0/0:6,0:6:18:0,18,180	1/1:0,5:5:15:164,15,0
chr2	53099415	.	T	C	AC=4;AF=0.5;AN=8;ANN=C|missense_variant|MODERATE|Smechr0200983.1|Smechr0200983|transcript|Smechr0200983.1|protein_coding|6/10|c.995T>C|p.Val332Ala|995/1545|995/1545|332/514||;BaseQRankSum=-2.018;ClippingRankSum=0.000;DP=48;ExcessHet=2.4304;FS=6.548;MLEAC=4;MLEAF=0.5;MQ=60.00;MQRankSum=0.000;QD=9.49;ReadPosRankSum=0.678;SOR=1.431	GT:AD:DP:GQ:PL	0/1:12,9:21:99:196,0,320	0/1:12,4:16:79:79,0,341	0/0:6,0:6:18:0,18,200	1/1:0,5:5:15:161,15,0
chr2	53100940	.	G	GTT	AC=4;AF=0.5;AN=8;ANN=GTT|frameshift_variant&splice_region_variant|HIGH|Smechr0200983.1|Smechr0200983|transcript|Smechr0200983.1|protein_coding|10/10|c.1354-1_1354insTT|p.Val452fs|1354/1545|1354/1545|452/514||INFO_REALIGN_3_PRIME;BaseQRankSum=-0.967;ClippingRankSum=-0.000;DP=49;ExcessHet=2.4304;FS=5.146;LOF=(Smechr0200983.1|Smechr0200983|1|1.00);MLEAC=4;MLEAF=0.5;MQ=60.00;MQRankSum=-0.000;QD=28.56…	GT:AD:DP:GQ:PL	0/1:6,3:9:99:108,0,276	0/1:6,14:20:99:570,0,242	0/0:7,0:7:21:0,21,224	1/1:0,12:12:36:540,36,0
chr2	53152384	.	T	G	AC=4;AF=0.5;AN=8;ANN=G|missense_variant|MODERATE|Smechr0200984.1|Smechr0200984|transcript|Smechr0200984.1|protein_coding|5/5|c.1835A>C|p.Tyr612Ser|2182/2455|1835/1968|612/655||;BaseQRankSum=0.227;ClippingRankSum=-0.000;DP=35;ExcessHet=2.4304;FS=1.419;MLEAC=4;MLEAF=0.5;MQ=60.00;MQRankSum=-0.000;QD=13.35;ReadPosRankSum=-0.639;SOR=0.437	GT:AD:DP:GQ:PL	0/1:5,4:9:90:90,0,139	0/1:8,7:15:99:149,0,203	0/0:5,0:5:15:0,15,140	1/1:0,6:6:18:199,18,0
chr2	53159097	.	G	T	AC=3;AF=0.375;AN=8;ANN=T|missense_variant|MODERATE|Smechr0200984.1|Smechr0200984|transcript|Smechr0200984.1|protein_coding|2/5|c.233C>A|p.Thr78Lys|580/2455|233/1968|78/655||;BaseQRankSum=3.923;ClippingRankSum=-0.000;DP=60;ExcessHet=1.0474;FS=0.000;MLEAC=3;MLEAF=0.375;MQ=60.00;MQRankSum=-0.000;QD=18.75;ReadPosRankSum=1.741;SOR=0.693	GT:AD:DP:GQ:PL	0/0:28,0:28:14:0,14,697	0/1:7,9:16:99:265,0,182	0/0:9,0:9:24:0,24,360	1/1:0,7:7:21:206,21,0
chr2	53491274	.	G	A	AC=4;AF=0.5;AN=8;ANN=A|missense_variant|MODERATE|Smechr0201000.1|Smechr0201000|transcript|Smechr0201000.1|protein_coding|2/3|c.85G>A|p.Val29Ile|85/1186|85/531|29/176||;BaseQRankSum=0.987;ClippingRankSum=-0.000;DP=34;ExcessHet=2.4304;FS=3.325;MLEAC=4;MLEAF=0.5;MQ=60.00;MQRankSum=-0.000;QD=14.22;ReadPosRankSum=1.342;SOR=0.269	GT:AD:DP:GQ:PL	0/1:7,4:11:77:77,0,199	0/1:6,6:12:99:164,0,162	0/0:4,0:4:12:0,12,128	1/1:0,7:7:21:223,21,0
chr2	53492542	.	A	G	AC=3;AF=0.375;AN=8;ANN=G|missense_variant|MODERATE|Smechr0201000.1|Smechr0201000|transcript|Smechr0201000.1|protein_coding|3/3|c.224A>G|p.Gln75Arg|224/1186|224/531|75/176||;BaseQRankSum=-2.286;ClippingRankSum=0.000;DP=60;ExcessHet=1.7609;FS=4.401;MLEAC=4;MLEAF=0.5;MQ=60.35;MQRankSum=0.000;QD=19.87;ReadPosRankSum=-0.473;SOR=0.160	GT:AD:DP:GQ:PL	0/0:22,0:22:0:0,0,566	0/1:6,11:17:99:291,0,152	0/0:7,0:7:21:0,21,199	1/1:0,14:14:42:361,42,0
chr2	53492634	.	T	C	AC=4;AF=0.5;AN=8;ANN=C|missense_variant|MODERATE|Smechr0201000.1|Smechr0201000|transcript|Smechr0201000.1|protein_coding|3/3|c.316T>C|p.Tyr106His|316/1186|316/531|106/176||;BaseQRankSum=2.561;ClippingRankSum=0.000;DP=72;ExcessHet=2.4304;FS=5.150;MLEAC=4;MLEAF=0.5;MQ=60.00;MQRankSum=0.000;QD=15.09;ReadPosRankSum=1.020;SOR=0.775	GT:AD:DP:GQ:PL	0/1:15,6:21:93:93,0,422	0/1:9,22:31:99:563,0,138	0/0:8,0:8:24:0,24,225	1/1:0,11:11:33:333,33,0
chr2	53504598	.	A	C	AC=5;AF=0.625;AN=8;ANN=C|missense_variant|MODERATE|Smechr0201001.1|Smechr0201001|transcript|Smechr0201001.1|protein_coding|4/4|c.583T>G|p.Ser195Ala|798/1103|583/699|195/232||;BaseQRankSum=-1.064;ClippingRankSum=0.000;DP=32;ExcessHet=1.0474;FS=0.000;MLEAC=5;MLEAF=0.625;MQ=60.00;MQRankSum=0.000;QD=26.18;ReadPosRankSum=0.916;SOR=0.678	GT:AD:DP:GQ:PL	0/1:10,1:11:1:1,0,313	1/1:1,11:12:2:330,2,0	0/0:2,0:2:6:0,6,63	1/1:0,5:5:15:147,15,0
chr2	53527299	.	G	A	AC=4;AF=0.5;AN=8;ANN=A|missense_variant|MODERATE|Smechr0201003.1|Smechr0201003|transcript|Smechr0201003.1|protein_coding|11/11|c.1208C>T|p.Thr403Ile|1342/1640|1208/1239|403/412||;BaseQRankSum=0.989;ClippingRankSum=0.000;DP=48;ExcessHet=2.4304;FS=0.000;MLEAC=4;MLEAF=0.5;MQ=60.00;MQRankSum=0.000;QD=17.13;ReadPosRankSum=-0.182;SOR=0.569	GT:AD:DP:GQ:PL	0/1:11,3:14:57:57,0,290	0/1:4,17:21:71:503,0,71	0/0:8,0:8:24:0,24,242	1/1:0,5:5:15:163,15,0
chr2	54068116	.	A	C	AC=4;AF=0.5;AN=8;ANN=C|missense_variant|MODERATE|Smechr0201033.1|Smechr0201033|transcript|Smechr0201033.1|protein_coding|3/3|c.244A>C|p.Ile82Leu|244/750|244/750|82/249||;BaseQRankSum=0.822;ClippingRankSum=0.000;DP=153;ExcessHet=9.4201;FS=3.515;MLEAC=4;MLEAF=0.5;MQ=55.69;MQRankSum=-1.633;QD=27.18;ReadPosRankSum=-0.256;SOR=1.007	GT:AD:DP:GQ:PGT:PID:PL	0/1:14,41:55:99:0|1:54068116_A_C:1690,0,461	0/1:14,19:33:99:0|1:54068116_A_C:756,0,519	0/1:5,17:22:99:0|1:54068116_A_C:699,0,157	0/1:8,8:16:99:0|1:54068116_A_C:312,0,604
chr2	54068122	.	A	G	AC=4;AF=0.5;AN=8;ANN=G|missense_variant|MODERATE|Smechr0201033.1|Smechr0201033|transcript|Smechr0201033.1|protein_coding|3/3|c.250A>G|p.Lys84Glu|250/750|250/750|84/249||;BaseQRankSum=-2.887;ClippingRankSum=0.000;DP=154;ExcessHet=9.4201;FS=3.503;MLEAC=4;MLEAF=0.5;MQ=55.94;MQRankSum=-1.633;QD=28.68;ReadPosRankSum=0.443;SOR=1.039	GT:AD:DP:GQ:PGT:PID:PL	0/1:14,40:54:99:0|1:54068116_A_C:1679,0,464	0/1:13,20:33:99:0|1:54068116_A_C:843,0,483	0/1:5,17:22:99:0|1:54068116_A_C:783,0,151	0/1:8,8:16:99:0|1:54068116_A_C:312,0,740
chr2	54068126	.	C	A	AC=4;AF=0.5;AN=8;ANN=A|missense_variant|MODERATE|Smechr0201033.1|Smechr0201033|transcript|Smechr0201033.1|protein_coding|3/3|c.254C>A|p.Ala85Glu|254/750|254/750|85/249||;BaseQRankSum=2.495;ClippingRankSum=0.000;DP=161;ExcessHet=9.4201;FS=3.300;MLEAC=4;MLEAF=0.5;MQ=56.02;MQRankSum=0.364;QD=25.53;ReadPosRankSum=0.225;SOR=0.453	GT:AD:DP:GQ:PGT:PID:PL	0/1:19,37:56:99:0|1:54068126_C_A:1496,0,686	0/1:13,22:35:99:0|1:54068126_C_A:882,0,485	0/1:5,18:23:99:0|1:54068126_C_A:738,0,196	0/1:10,7:17:99:.:.:261,0,869
chr2	54068128	.	G	C	AC=3;AF=0.375;AN=8;ANN=C|missense_variant|MODERATE|Smechr0201033.1|Smechr0201033|transcript|Smechr0201033.1|protein_coding|3/3|c.256G>C|p.Glu86Gln|256/750|256/750|86/249||;BaseQRankSum=0.270;ClippingRankSum=0.000;DP=164;ExcessHet=5.4407;FS=6.322;MLEAC=3;MLEAF=0.375;MQ=55.99;MQRankSum=-1.294;QD=10.79;ReadPosRankSum=1.007;SOR=1.299	GT:AD:DP:GQ:PL	0/0:49,2:56:77:0,77,2067	0/1:23,13:36:99:445,0,926	0/1:18,3:22:72:72,0,642	0/1:8,7:18:99:235,0,744
chr2	54068141	.	A	T	AC=2;AF=0.25;AN=8;ANN=T|missense_variant|MODERATE|Smechr0201033.1|Smechr0201033|transcript|Smechr0201033.1|protein_coding|3/3|c.269A>T|p.Asn90Ile|269/750|269/750|90/249||;BaseQRankSum=-1.672;ClippingRankSum=0.000;DP=187;ExcessHet=3.6798;FS=22.456;MLEAC=2;MLEAF=0.25;MQ=55.67;MQRankSum=-2.450;QD=2.54;ReadPosRankSum=0.422;SOR=3.611	GT:AD:DP:GQ:PGT:PID:PL	0/1:54,5:59:44:0|1:54068118_C_G:44,0,2294	0/0:42,0:42:99:0|1:54068118_C_G:0,126,1890	0/0:21,1:22:27:0|1:54068118_C_G:0,27,990	0/1:17,6:23:99:0|1:54068118_C_G:198,0,1256
chr2	54068147	.	A	T	AC=2;AF=0.25;AN=8;ANN=T|missense_variant|MODERATE|Smechr0201033.1|Smechr0201033|transcript|Smechr0201033.1|protein_coding|3/3|c.275A>T|p.Gln92Leu|275/750|275/750|92/249||;BaseQRankSum=-0.539;ClippingRankSum=0.000;DP=232;ExcessHet=4.7712;FS=15.853;MLEAC=3;MLEAF=0.375;MQ=55.69;MQRankSum=-2.383;QD=2.29;ReadPosRankSum=0.095;SOR=3.101	GT:AD:DP:GQ:PGT:PID:PL	0/1:57,5:62:35:0|1:54068118_C_G:35,0,2420	0/0:94,0:94:0:.:.:0,0,1305	0/0:21,1:22:24:0|1:54068118_C_G:0,24,945	0/1:19,6:25:99:0|1:54068118_C_G:195,0,1298
chr2	54068148	.	AG	A	AC=2;AF=0.25;AN=8;ANN=A|frameshift_variant|HIGH|Smechr0201033.1|Smechr0201033|transcript|Smechr0201033.1|protein_coding|3/3|c.277delG|p.Ala93fs|277/750|277/750|93/249||;BaseQRankSum=-1.855;ClippingRankSum=0.000;DP=231;ExcessHet=4.7712;FS=15.909;LOF=(Smechr0201033.1|Smechr0201033|1|1.00);MLEAC=3;MLEAF=0.375;MQ=55.66;MQRankSum=-2.383;QD=2.21;ReadPosRankSum=0.191;SOR=3.136	GT:AD:DP:GQ:PGT:PID:PL	0/1:56,5:61:35:0|1:54068118_C_G:35,0,2420	0/0:94,0:94:0:.:.:0,0,1305	0/0:21,1:22:24:0|1:54068118_C_G:0,24,945	0/1:19,6:25:99:0|1:54068118_C_G:195,0,1298
chr2	54068151	.	TCC	T	AC=2;AF=0.25;AN=8;ANN=T|frameshift_variant|HIGH|Smechr0201033.1|Smechr0201033|transcript|Smechr0201033.1|protein_coding|3/3|c.280_281delCC|p.Pro94fs|280/750|280/750|94/249||;BaseQRankSum=-0.241;ClippingRankSum=0.000;DP=231;ExcessHet=4.7712;FS=13.279;LOF=(Smechr0201033.1|Smechr0201033|1|1.00);MLEAC=3;MLEAF=0.375;MQ=55.70;MQRankSum=-2.153;QD=2.63;ReadPosRankSum=0.519;SOR=2.970	GT:AD:DP:GQ:PGT:PID:PL	0/1:56,4:60:35:0|1:54068118_C_G:35,0,2420	0/0:94,0:94:0:.:.:0,0,1305	0/0:20,1:21:21:0|1:54068118_C_G:0,21,900	0/1:20,6:26:99:0|1:54068118_C_G:231,0,1408
chr2	54068153	.	C	T	AC=4;AF=0.5;AN=8;ANN=T|missense_variant|MODERATE|Smechr0201033.1|Smechr0201033|transcript|Smechr0201033.1|protein_coding|3/3|c.281C>T|p.Pro94Leu|281/750|281/750|94/249||;BaseQRankSum=-0.426;ClippingRankSum=0.000;DP=196;ExcessHet=9.4201;FS=6.813;MLEAC=4;MLEAF=0.5;MQ=55.33;MQRankSum=0.425;QD=26.88;ReadPosRankSum=0.906;SOR=0.329	GT:AD:DP:GQ:PGT:PID:PL	0/1:16,41:57:99:0|1:54068126_C_A:1672,0,603	0/1:12,30:42:99:0|1:54068126_C_A:1178,0,367	0/1:3,18:21:72:0|1:54068126_C_A:747,0,72	0/1:14,12:26:99:.:.:359,0,1048
chr2	54068161	.	C	T	AC=2;AF=0.25;AN=8;ANN=T|missense_variant|MODERATE|Smechr0201033.1|Smechr0201033|transcript|Smechr0201033.1|protein_coding|3/3|c.289C>T|p.Pro97Ser|289/750|289/750|97/249||;BaseQRankSum=1.590;ClippingRankSum=0.000;DP=210;ExcessHet=3.6798;FS=5.016;MLEAC=2;MLEAF=0.25;MQ=54.78;MQRankSum=0.206;QD=5.03;ReadPosRankSum=-0.624;SOR=0.707	GT:AD:DP:GQ:PGT:PID:PL	0/1:41,21:62:99:.:.:419,0,1361	0/1:38,8:46:99:.:.:156,0,1430	0/0:21,2:23:2:.:.:0,2,765	0/0:27,0:27:88:0|1:54068115_TA_T:0,88,1854
chr2	54068173	.	G	A	AC=1;AF=0.125;AN=8;ANN=A|missense_variant|MODERATE|Smechr0201033.1|Smechr0201033|transcript|Smechr0201033.1|protein_coding|3/3|c.301G>A|p.Glu101Lys|301/750|301/750|101/249||;BaseQRankSum=2.151;ClippingRankSum=0.000;DP=250;ExcessHet=3.5218;FS=19.176;MLEAC=1;MLEAF=0.125;MQ=54.92;MQRankSum=-2.283;QD=8.29;ReadPosRankSum=0.375;SOR=3.395	GT:AD:DP:GQ:PGT:PID:PL	0/0:60,4:64:16:0|1:54068118_C_G:0,16,2565	0/0:99,0:99:0:.:.:0,0,2550	0/0:24,1:25:30:0|1:54068118_C_G:0,30,1035	0/1:22,7:29:99:0|1:54068118_C_G:270,0,1446
chr2	54068176	.	GCGGCTCC	G	AC=1;AF=0.125;AN=8;ANN=G|frameshift_variant|HIGH|Smechr0201033.1|Smechr0201033|transcript|Smechr0201033.1|protein_coding|3/3|c.305_311delCGGCTCC|p.Ala102fs|305/750|305/750|102/249||;BaseQRankSum=1.668;ClippingRankSum=0.000;DP=270;ExcessHet=3.5218;FS=9.209;LOF=(Smechr0201033.1|Smechr0201033|1|1.00);MLEAC=1;MLEAF=0.125;MQ=55.15;MQRankSum=-2.693;QD=8.86;ReadPosRankSum=0.259;SOR=1.802	GT:AD:DP:GQ:PGT:PID:PL	0/0:65,4:69:43:.:.:0,43,2970	0/0:109,0:109:0:.:.:0,0,2363	0/0:19,1:24:29:.:.:0,29,918	0/1:24,8:32:99:0|1:54068118_C_G:261,0,1572
chr2	54068192	.	C	T	AC=4;AF=0.5;AN=8;ANN=T|missense_variant|MODERATE|Smechr0201033.1|Smechr0201033|transcript|Smechr0201033.1|protein_coding|3/3|c.320C>T|p.Ala107Val|320/750|320/750|107/249||;BaseQRankSum=0.748;ClippingRankSum=0.000;DP=235;ExcessHet=9.4201;FS=10.332;MLEAC=4;MLEAF=0.5;MQ=55.15;MQRankSum=1.387;QD=29.06;ReadPosRankSum=0.725;SOR=0.269	GT:AD:DP:GQ:PGT:PID:PL	0/1:17,53:70:99:0|1:54068192_C_T:2199,0,541	0/1:12,43:55:99:0|1:54068192_C_T:1762,0,374	0/1:3,19:22:66:0|1:54068192_C_T:819,0,66	0/1:18,10:28:99:0|1:54068192_C_T:338,0,1010
chr2	54068204	.	AGGCGGC	A	AC=1;AF=0.125;AN=8;ANN=A|disruptive_inframe_deletion|MODERATE|Smechr0201033.1|Smechr0201033|transcript|Smechr0201033.1|protein_coding|3/3|c.333_338delGGCGGC|p.Glu111_Ala113delinsAsp|333/750|333/750|111/249||;BaseQRankSum=1.202;ClippingRankSum=0.000;DP=299;ExcessHet=3.0103;FS=18.263;MLEAC=1;MLEAF=0.125;MQ=55.67;MQRankSum=-3.114;QD=4.71;ReadPosRankSum=0.713;SOR=3.347	GT:AD:DP:GQ:PGT:PID:PL	0/0:73,4:77:64:0|1:54068118_C_G:0,64,3260	0/0:122,0:122:99:.:.:0,120,1800	0/0:22,1:23:27:0|1:54068118_C_G:0,27,990	0/1:33,8:41:99:0|1:54068118_C_G:234,0,1950
chr2	54068209	.	G	A	AC=3;AF=0.375;AN=8;ANN=A|missense_variant|MODERATE|Smechr0201033.1|Smechr0201033|transcript|Smechr0201033.1|protein_coding|3/3|c.337G>A|p.Ala113Thr|337/750|337/750|113/249||;BaseQRankSum=1.102;ClippingRankSum=0.000;DP=253;ExcessHet=5.4407;FS=4.187;MLEAC=3;MLEAF=0.375;MQ=51.71;MQRankSum=0.579;QD=4.07;ReadPosRankSum=-0.543;SOR=0.422	GT:AD:DP:GQ:PGT:PID:PL	0/1:46,24:70:99:.:.:452,0,1849	0/1:50,10:60:99:.:.:106,0,1910	0/0:22,0:23:69:0|1:54068118_C_G:0,69,1035	0/1:30,7:37:99:.:.:156,0,1712
chr2	54068210	.	C	T	AC=4;AF=0.5;AN=8;ANN=T|missense_variant|MODERATE|Smechr0201033.1|Smechr0201033|transcript|Smechr0201033.1|protein_coding|3/3|c.338C>T|p.Ala113Val|338/750|338/750|113/249||;BaseQRankSum=1.301;ClippingRankSum=0.000;DP=252;ExcessHet=9.4201;FS=1.449;MLEAC=4;MLEAF=0.5;MQ=55.41;MQRankSum=1.398;QD=3.04;ReadPosRankSum=1.785;SOR=0.873	GT:AD:DP:GQ:PL	0/1:50,19:69:99:333,0,2030	0/1:51,10:61:93:93,0,2012	0/1:17,4:21:50:50,0,588	0/1:31,6:37:99:128,0,1731
chr2	54068211	.	TCCAGCCC	T,TACAGCCAGCCC	AC=1,1;AF=0.125,0.125;AN=8;ANN=TACAGCCAGCCC|frameshift_variant|HIGH|Smechr0201033.1|Smechr0201033|transcript|Smechr0201033.1|protein_coding|3/3|c.339_340insACAG|p.Pro114fs|340/750|340/750|114/249||,T|frameshift_variant|HIGH|Smechr0201033.1|Smechr0201033|transcript|Smechr0201033.1|protein_coding|3/3|c.341_347delCAGCCCC|p.Pro114fs|341/750|341/750|114/249||INFO_REALIGN_3_PRIME;BaseQRankSum=0.393;Cli…	GT:AD:DP:GQ:PL	0/0:69,4,9:82:9:0,107,3673,9,2671,2724	0/2:44,0,12:61:99:276,503,3424,0,1823,1670	0/0:17,1,3:21:19:0,48,1267,19,598,571	0/1:25,8,1:34:99:225,0,2072,266,1524,1810
chr2	54068221	.	TCGCTTGG	T	AC=1;AF=0.125;AN=8;ANN=T|frameshift_variant|HIGH|Smechr0201033.1|Smechr0201033|transcript|Smechr0201033.1|protein_coding|3/3|c.350_356delCGCTTGG|p.Ser117fs|350/750|350/750|117/249||;BaseQRankSum=1.505;ClippingRankSum=0.000;DP=292;ExcessHet=3.5218;FS=24.838;LOF=(Smechr0201033.1|Smechr0201033|1|1.00);MLEAC=1;MLEAF=0.125;MQ=57.04;MQRankSum=-3.380;QD=4.47;ReadPosRankSum=0.203;SOR=3.739	GT:AD:DP:GQ:PGT:PID:PL	0/0:77,4:81:70:0|1:54068118_C_G:0,70,3350	0/0:106,0:106:0:.:.:0,0,834	0/0:25,1:26:39:0|1:54068118_C_G:0,39,1170	0/1:35,8:43:99:0|1:54068118_C_G:231,0,1834
chr2	54068225	.	T	C	AC=2;AF=0.25;AN=8;ANN=C|missense_variant|MODERATE|Smechr0201033.1|Smechr0201033|transcript|Smechr0201033.1|protein_coding|3/3|c.353T>C|p.Leu118Pro|353/750|353/750|118/249||;BaseQRankSum=0.376;ClippingRankSum=0.000;DP=265;ExcessHet=3.6798;FS=0.691;MLEAC=2;MLEAF=0.25;MQ=56.57;MQRankSum=1.171;QD=3.80;ReadPosRankSum=-0.576;SOR=0.794	GT:AD:DP:GQ:PGT:PID:PL	0/1:63,14:77:99:.:.:220,0,2620	0/1:50,16:66:99:.:.:356,0,2045	0/0:22,2:24:5:.:.:0,5,922	0/0:34,3:37:15:0|1:54068225_T_C:0,15,1771
chr2	54068230	.	CCAGAGG	C	AC=1;AF=0.125;AN=8;ANN=C|disruptive_inframe_deletion|MODERATE|Smechr0201033.1|Smechr0201033|transcript|Smechr0201033.1|protein_coding|3/3|c.359_364delCAGAGG|p.Pro120_Val122delinsLeu|359/750|359/750|120/249||;BaseQRankSum=0.832;ClippingRankSum=0.000;DP=305;ExcessHet=3.5218;FS=26.242;MLEAC=1;MLEAF=0.125;MQ=56.98;MQRankSum=-3.262;QD=4.40;ReadPosRankSum=0.263;SOR=3.763	GT:AD:DP:GQ:PGT:PID:PL	0/0:76,4:80:64:0|1:54068118_C_G:0,64,3260	0/0:122,0:122:0:.:.:0,0,2764	0/0:24,1:25:30:0|1:54068118_C_G:0,30,1035	0/1:35,8:43:99:0|1:54068118_C_G:228,0,1876
chr2	54068237	.	T	C	AC=4;AF=0.5;AN=8;ANN=C|missense_variant|MODERATE|Smechr0201033.1|Smechr0201033|transcript|Smechr0201033.1|protein_coding|3/3|c.365T>C|p.Val122Ala|365/750|365/750|122/249||;BaseQRankSum=-2.090;ClippingRankSum=0.000;DP=270;ExcessHet=9.4201;FS=0.000;MLEAC=4;MLEAF=0.5;MQ=56.80;MQRankSum=-0.227;QD=33.57;ReadPosRankSum=1.205;SOR=0.724	GT:AD:DP:GQ:PL	0/1:13,60:76:99:2479,0,367	0/1:13,60:73:99:2516,0,446	0/1:2,21:24:15:960,0,15	0/1:11,22:41:99:858,0,746
chr2	54068242	.	T	C	AC=4;AF=0.5;AN=8;ANN=C|missense_variant|MODERATE|Smechr0201033.1|Smechr0201033|transcript|Smechr0201033.1|protein_coding|3/3|c.370T>C|p.Ser124Pro|370/750|370/750|124/249||;BaseQRankSum=-1.607;ClippingRankSum=0.000;DP=276;ExcessHet=9.4201;FS=0.000;MLEAC=4;MLEAF=0.5;MQ=56.88;MQRankSum=-0.263;QD=33.99;ReadPosRankSum=1.054;SOR=0.720	GT:AD:DP:GQ:PL	0/1:13,60:76:99:2647,0,355	0/1:14,63:77:99:2645,0,395	0/1:2,22:25:18:918,0,18	0/1:11,22:41:99:857,0,746
chr2	54068245	.	G	T	AC=4;AF=0.5;AN=8;ANN=T|missense_variant|MODERATE|Smechr0201033.1|Smechr0201033|transcript|Smechr0201033.1|protein_coding|3/3|c.373G>T|p.Ala125Ser|373/750|373/750|125/249||;BaseQRankSum=1.793;ClippingRankSum=0.000;DP=269;ExcessHet=9.4201;FS=8.995;MLEAC=4;MLEAF=0.5;MQ=56.82;MQRankSum=1.581;QD=14.50;ReadPosRankSum=0.859;SOR=0.549	GT:AD:DP:GQ:PL	0/1:34,39:73:99:1028,0,1249	0/1:41,29:70:99:946,0,1647	0/1:17,7:24:99:240,0,714	0/1:19,22:41:99:834,0,1082
chr2	54068251	.	TTG	T	AC=1;AF=0.125;AN=8;ANN=T|frameshift_variant|HIGH|Smechr0201033.1|Smechr0201033|transcript|Smechr0201033.1|protein_coding|3/3|c.380_381delTG|p.Leu127fs|380/750|380/750|127/249||;BaseQRankSum=1.844;ClippingRankSum=0.000;DP=294;ExcessHet=3.5218;FS=23.306;LOF=(Smechr0201033.1|Smechr0201033|1|1.00);MLEAC=1;MLEAF=0.125;MQ=57.50;MQRankSum=-3.089;QD=4.14;ReadPosRankSum=0.378;SOR=3.606	GT:AD:DP:GQ:PGT:PID:PL	0/0:80,3:83:99:0|1:54068118_C_G:0,118,3485	0/0:110,0:110:0:.:.:0,0,1031	0/0:22,1:23:27:0|1:54068118_C_G:0,27,990	0/1:37,8:45:99:0|1:54068118_C_G:225,0,1918
chr2	54068255	.	C	CACG	AC=1;AF=0.125;AN=8;ANN=CACG|disruptive_inframe_insertion|MODERATE|Smechr0201033.1|Smechr0201033|transcript|Smechr0201033.1|protein_coding|3/3|c.383_384insACG|p.Pro128_Gly129insArg|384/750|384/750|128/249||;BaseQRankSum=1.409;ClippingRankSum=0.000;DP=291;ExcessHet=3.5218;FS=23.365;MLEAC=1;MLEAF=0.125;MQ=57.56;MQRankSum=-3.083;QD=4.94;ReadPosRankSum=0.145;SOR=3.605	GT:AD:DP:GQ:PGT:PID:PL	0/0:79,3:82:99:0|1:54068118_C_G:0,118,3485	0/0:109,0:109:0:.:.:0,0,2019	0/0:23,1:24:27:0|1:54068118_C_G:0,27,990	0/1:36,8:44:99:0|1:54068118_C_G:256,0,1915
chr2	54068267	.	C	T	AC=3;AF=0.375;AN=8;ANN=T|missense_variant|MODERATE|Smechr0201033.1|Smechr0201033|transcript|Smechr0201033.1|protein_coding|3/3|c.395C>T|p.Ala132Val|395/750|395/750|132/249||;BaseQRankSum=3.165;ClippingRankSum=0.000;DP=283;ExcessHet=7.2016;FS=3.291;MLEAC=4;MLEAF=0.5;MQ=58.01;MQRankSum=-0.161;QD=5.30;ReadPosRankSum=-0.743;SOR=0.767	GT:AD:DP:GQ:PGT:PID:PL	0/1:73,12:85:99:0|1:54068267_C_T:254,0,3359	0/1:62,18:80:99:0|1:54068267_C_T:543,0,2549	0/1:18,7:25:99:0|1:54068267_C_T:240,0,735	0/0:52,0:52:0:.:.:0,0,1247
chr2	54068275	.	A	G	AC=5;AF=0.625;AN=8;ANN=G|missense_variant|MODERATE|Smechr0201033.1|Smechr0201033|transcript|Smechr0201033.1|protein_coding|3/3|c.403A>G|p.Ile135Val|403/750|403/750|135/249||;BaseQRankSum=-1.617;ClippingRankSum=0.000;DP=280;ExcessHet=5.4407;FS=2.940;MLEAC=5;MLEAF=0.625;MQ=58.15;MQRankSum=-0.235;QD=33.92;ReadPosRankSum=0.220;SOR=0.553	GT:AD:DP:GQ:PGT:PID:PL	0/1:20,72:92:99:0|1:54068275_A_G:2993,0,620	0/1:17,62:79:99:0|1:54068275_A_G:2591,0,566	1/1:1,26:27:36:1|1:54068265_A_G:1125,36,0	0/1:7,32:39:99:1|0:54068225_T_C:1365,0,223
chr2	54068288	.	T	G	AC=5;AF=0.625;AN=8;ANN=G|missense_variant|MODERATE|Smechr0201033.1|Smechr0201033|transcript|Smechr0201033.1|protein_coding|3/3|c.416T>G|p.Val139Gly|416/750|416/750|139/249||;BaseQRankSum=-1.665;ClippingRankSum=0.000;DP=281;ExcessHet=5.4407;FS=4.158;MLEAC=5;MLEAF=0.625;MQ=58.61;MQRankSum=0.000;QD=35.74;ReadPosRankSum=-0.176;SOR=0.578	GT:AD:DP:GQ:PGT:PID:PL	0/1:15,73:88:99:0|1:54068288_T_G:3104,0,404	0/1:14,68:82:99:0|1:54068288_T_G:2897,0,377	1/1:1,23:24:30:1|1:54068265_A_G:1035,30,0	0/1:9,38:47:99:1|0:54068225_T_C:1611,0,289
chr2	54068293	.	A	G	AC=5;AF=0.625;AN=8;ANN=G|missense_variant|MODERATE|Smechr0201033.1|Smechr0201033|transcript|Smechr0201033.1|protein_coding|3/3|c.421A>G|p.Lys141Glu|421/750|421/750|141/249||;BaseQRankSum=-1.568;ClippingRankSum=0.000;DP=280;ExcessHet=5.4407;FS=3.179;MLEAC=5;MLEAF=0.625;MQ=58.78;MQRankSum=0.000;QD=35.23;ReadPosRankSum=-0.345;SOR=0.608	GT:AD:DP:GQ:PGT:PID:PL	0/1:14,72:86:99:0|1:54068288_T_G:3020,0,410	0/1:14,70:84:99:0|1:54068288_T_G:2897,0,377	1/1:1,23:24:27:1|1:54068265_A_G:990,27,0	0/1:9,39:48:99:1|0:54068225_T_C:1653,0,286
chr2	54068296	.	G	A	AC=3;AF=0.375;AN=8;ANN=A|missense_variant|MODERATE|Smechr0201033.1|Smechr0201033|transcript|Smechr0201033.1|protein_coding|3/3|c.424G>A|p.Glu142Lys|424/750|424/750|142/249||;BaseQRankSum=3.290;ClippingRankSum=0.000;DP=277;ExcessHet=5.4407;FS=0.695;MLEAC=3;MLEAF=0.375;MQ=58.91;MQRankSum=0.674;QD=4.22;ReadPosRankSum=0.480;SOR=0.708	GT:AD:DP:GQ:PGT:PID:PL	0/1:77,9:86:99:0|1:54068267_C_T:140,0,3255	0/1:66,17:83:99:0|1:54068267_C_T:511,0,2814	0/1:18,6:24:99:0|1:54068267_C_T:198,0,727	0/0:46,0:47:99:.:.:0,136,1871
chr2	54068297	.	AGGGCCC	A	AC=5;AF=0.625;AN=8;ANN=A|disruptive_inframe_deletion|MODERATE|Smechr0201033.1|Smechr0201033|transcript|Smechr0201033.1|protein_coding|3/3|c.426_431delGGGCCC|p.Glu142_Pro144delinsAsp|426/750|426/750|142/249||;BaseQRankSum=1.504;ClippingRankSum=0.000;DP=288;ExcessHet=5.4407;FS=3.119;MLEAC=5;MLEAF=0.625;MQ=59.07;MQRankSum=3.447;QD=29.55;ReadPosRankSum=0.648;SOR=0.660	GT:AD:DP:GQ:PGT:PID:PL	0/1:25,67:92:99:0|1:54068275_A_G:2804,0,926	0/1:21,65:86:99:0|1:54068275_A_G:2741,0,806	1/1:1,23:24:27:1|1:54068265_A_G:990,27,0	0/1:26,22:48:99:0|1:54068297_AGGGCCC_A:896,0,1090
chr2	54068316	.	C	CT	AC=1;AF=0.125;AN=8;ANN=CT|frameshift_variant|HIGH|Smechr0201033.1|Smechr0201033|transcript|Smechr0201033.1|protein_coding|3/3|c.447dupT|p.Ala150fs|448/750|448/750|150/249||INFO_REALIGN_3_PRIME;BaseQRankSum=-1.939;ClippingRankSum=0.000;DP=324;ExcessHet=4.7712;FS=1.024;LOF=(Smechr0201033.1|Smechr0201033|1|1.00);MLEAC=2;MLEAF=0.25;MQ=62.10;MQRankSum=-3.997;QD=5.08;ReadPosRankSum=2.109;SOR=0.895	GT:AD:DP:GQ:PGT:PID:PL	0/1:73,17:90:99:0|1:54068316_C_CT:491,0,2944	0/0:124,0:124:0:.:.:0,0,887	0/0:42,0:42:0:.:.:0,0,229	0/0:52,0:52:0:.:.:0,0,38
chr2	54068335	.	G	A	AC=4;AF=0.5;AN=8;ANN=A|missense_variant|MODERATE|Smechr0201033.1|Smechr0201033|transcript|Smechr0201033.1|protein_coding|3/3|c.463G>A|p.Gly155Arg|463/750|463/750|155/249||;BaseQRankSum=-0.233;ClippingRankSum=0.000;DP=184;ExcessHet=9.4201;FS=11.067;MLEAC=4;MLEAF=0.5;MQ=60.10;MQRankSum=-0.000;QD=24.04;ReadPosRankSum=0.108;SOR=1.118	GT:AD:DP:GQ:PGT:PID:PL	0/1:24,66:90:99:0|1:54068288_T_G:2864,0,839	0/1:17,6:23:99:0|1:54068335_G_A:201,0,696	0/1:5,3:8:99:0|1:54068335_G_A:111,0,201	0/1:10,2:12:54:0|1:54068334_T_C:54,0,414
chr2	54068344	.	A	G	AC=4;AF=0.5;AN=8;ANN=G|missense_variant|MODERATE|Smechr0201033.1|Smechr0201033|transcript|Smechr0201033.1|protein_coding|3/3|c.472A>G|p.Lys158Glu|472/750|472/750|158/249||;BaseQRankSum=-0.915;ClippingRankSum=0.000;DP=216;ExcessHet=9.4201;FS=13.599;MLEAC=4;MLEAF=0.5;MQ=59.79;MQRankSum=-0.000;QD=24.27;ReadPosRankSum=0.541;SOR=1.221	GT:AD:DP:GQ:PGT:PID:PL	0/1:23,68:91:99:0|1:54068288_T_G:2837,0,755	0/1:19,12:31:99:0|1:54068335_G_A:476,0,759	0/1:5,5:10:99:0|1:54068335_G_A:195,0,195	0/1:13,3:16:99:0|1:54068334_T_C:116,0,556
chr2	54068351	.	G	T	AC=1;AF=0.125;AN=8;ANN=T|missense_variant|MODERATE|Smechr0201033.1|Smechr0201033|transcript|Smechr0201033.1|protein_coding|3/3|c.479G>T|p.Arg160Ile|479/750|479/750|160/249||;BaseQRankSum=-2.981;ClippingRankSum=0.000;DP=264;ExcessHet=3.0103;FS=3.299;MLEAC=1;MLEAF=0.125;MQ=59.44;MQRankSum=0.661;QD=4.52;ReadPosRankSum=0.723;SOR=1.161	GT:AD:DP:GQ:PGT:PID:PL	0/1:72,16:88:99:0|1:54068316_C_CT:429,0,2918	0/0:34,4:38:13:.:.:0,13,1335	0/0:12,0:12:39:.:.:0,39,513	0/0:60,0:60:44:.:.:0,44,1622
chr2	54068362	.	T	C	AC=1;AF=0.125;AN=8;ANN=C|missense_variant|MODERATE|Smechr0201033.1|Smechr0201033|transcript|Smechr0201033.1|protein_coding|3/3|c.490T>C|p.Ser164Pro|490/750|490/750|164/249||;BaseQRankSum=-0.521;ClippingRankSum=0.000;DP=365;ExcessHet=3.0103;FS=6.113;MLEAC=1;MLEAF=0.125;MQ=58.20;MQRankSum=0.791;QD=6.02;ReadPosRankSum=2.194;SOR=1.447	GT:AD:DP:GQ:PL	0/0:139,0:139:99:0,120,1800	0/0:137,0:137:99:0,107,1800	0/1:10,4:14:99:116,0,408	0/0:55,0:55:99:0,120,1800
chr2	54068378	.	G	C	AC=4;AF=0.5;AN=8;ANN=C|missense_variant|MODERATE|Smechr0201033.1|Smechr0201033|transcript|Smechr0201033.1|protein_coding|3/3|c.506G>C|p.Arg169Pro|506/750|506/750|169/249||;BaseQRankSum=0.378;ClippingRankSum=0.000;DP=274;ExcessHet=9.4201;FS=0.000;MLEAC=4;MLEAF=0.5;MQ=57.11;MQRankSum=-3.235;QD=6.57;ReadPosRankSum=-1.006;SOR=0.660	GT:AD:DP:GQ:PL	0/1:48,7:55:99:143,0,2038	0/1:48,18:66:99:559,0,1735	0/1:16,10:26:99:274,0,584	0/1:20,6:26:99:193,0,723
chr2	54068383	.	G	A	AC=4;AF=0.5;AN=8;ANN=A|missense_variant|MODERATE|Smechr0201033.1|Smechr0201033|transcript|Smechr0201033.1|protein_coding|3/3|c.511G>A|p.Asp171Asn|511/750|511/750|171/249||;BaseQRankSum=1.497;ClippingRankSum=0.000;DP=289;ExcessHet=9.4201;FS=14.412;MLEAC=4;MLEAF=0.5;MQ=56.96;MQRankSum=2.120;QD=10.92;ReadPosRankSum=2.533;SOR=0.418	GT:AD:DP:GQ:PGT:PID:PL	0/1:36,23:59:99:0|1:54068383_G_A:842,0,1549	0/1:52,18:70:99:0|1:54068383_G_A:583,0,2213	0/1:21,6:27:99:0|1:54068383_G_A:167,0,864	0/1:16,12:28:99:0|1:54068383_G_A:450,0,699
chr2	54068384	.	A	G	AC=4;AF=0.5;AN=8;ANN=G|missense_variant|MODERATE|Smechr0201033.1|Smechr0201033|transcript|Smechr0201033.1|protein_coding|3/3|c.512A>G|p.Asp171Gly|512/750|512/750|171/249||;BaseQRankSum=-0.566;ClippingRankSum=0.000;DP=294;ExcessHet=9.4201;FS=16.073;MLEAC=4;MLEAF=0.5;MQ=57.04;MQRankSum=1.989;QD=10.56;ReadPosRankSum=2.735;SOR=0.404	GT:AD:DP:GQ:PGT:PID:PL	0/1:38,23:61:99:0|1:54068383_G_A:842,0,1549	0/1:54,18:72:99:0|1:54068383_G_A:580,0,2255	0/1:21,6:27:99:0|1:54068383_G_A:167,0,864	0/1:18,12:30:99:0|1:54068383_G_A:450,0,699
chr2	54068386	.	G	A	AC=1;AF=0.125;AN=8;ANN=A|missense_variant|MODERATE|Smechr0201033.1|Smechr0201033|transcript|Smechr0201033.1|protein_coding|3/3|c.514G>A|p.Val172Ile|514/750|514/750|172/249||;BaseQRankSum=3.227;ClippingRankSum=0.000;DP=350;ExcessHet=3.5218;FS=0.000;MLEAC=1;MLEAF=0.125;MQ=56.95;MQRankSum=0.424;QD=3.11;ReadPosRankSum=0.064;SOR=0.713	GT:AD:DP:GQ:PGT:PID:PL	0/0:149,0:149:0:.:.:0,0,3495	0/1:62,11:73:99:0|1:54068386_G_A:257,0,2822	0/0:26,1:27:36:0|1:54068386_G_A:0,36,1125	0/0:30,0:30:99:0|1:54068386_G_A:0,99,1485
chr2	54068393	.	TG	T	AC=2;AF=0.25;AN=8;ANN=T|frameshift_variant|HIGH|Smechr0201033.1|Smechr0201033|transcript|Smechr0201033.1|protein_coding|3/3|c.522delG|p.Met174fs|522/750|522/750|174/249||;BaseQRankSum=0.071;ClippingRankSum=0.000;DP=365;ExcessHet=3.6798;FS=5.357;LOF=(Smechr0201033.1|Smechr0201033|1|1.00);MLEAC=2;MLEAF=0.25;MQ=57.17;MQRankSum=-1.579;QD=2.93;ReadPosRankSum=0.064;SOR=0.472	GT:AD:DP:GQ:PGT:PID:PL	0/0:148,0:148:99:.:.:0,119,1800	0/1:67,11:78:99:0|1:54068393_TG_T:260,0,2780	0/0:27,1:28:42:0|1:54068386_G_A:0,42,1215	0/1:31,5:36:99:0|1:54068393_TG_T:117,0,1287
chr2	54068395	.	AAGAG	A	AC=1;AF=0.125;AN=8;ANN=A|frameshift_variant|HIGH|Smechr0201033.1|Smechr0201033|transcript|Smechr0201033.1|protein_coding|3/3|c.524_527delAGAG|p.Lys175fs|524/750|524/750|175/249||;BaseQRankSum=-0.433;ClippingRankSum=0.000;DP=373;ExcessHet=3.5218;FS=1.158;LOF=(Smechr0201033.1|Smechr0201033|1|1.00);MLEAC=1;MLEAF=0.125;MQ=57.27;MQRankSum=0.401;QD=3.22;ReadPosRankSum=0.060;SOR=0.504	GT:AD:DP:GQ:PGT:PID:PL	0/0:149,0:149:0:.:.:0,0,3143	0/1:68,11:79:99:0|1:54068386_G_A:293,0,2903	0/0:29,1:30:51:0|1:54068386_G_A:0,51,1350	0/0:36,0:36:77:0|1:54068386_G_A:0,77,1585
chr2	54068420	.	C	T	AC=2;AF=0.25;AN=8;ANN=T|missense_variant|MODERATE|Smechr0201033.1|Smechr0201033|transcript|Smechr0201033.1|protein_coding|3/3|c.548C>T|p.Thr183Ile|548/750|548/750|183/249||;BaseQRankSum=0.317;ClippingRankSum=0.000;DP=395;ExcessHet=4.7712;FS=4.682;MLEAC=2;MLEAF=0.25;MQ=57.66;MQRankSum=-1.193;QD=3.80;ReadPosRankSum=0.607;SOR=0.296	GT:AD:DP:GQ:PGT:PID:PL	0/0:132,0:132:0:.:.:0,0,2959	0/1:85,16:101:99:0|1:54068393_TG_T:403,0,3501	0/0:31,0:31:96:.:.:0,96,1440	0/1:34,7:41:99:0|1:54068393_TG_T:168,0,1449
chr2	54068441	.	T	A	AC=4;AF=0.5;AN=8;ANN=A|missense_variant|MODERATE|Smechr0201033.1|Smechr0201033|transcript|Smechr0201033.1|protein_coding|3/3|c.569T>A|p.Leu190Gln|569/750|569/750|190/249||;BaseQRankSum=1.469;ClippingRankSum=0.000;DP=382;ExcessHet=9.4201;FS=11.782;MLEAC=4;MLEAF=0.5;MQ=56.91;MQRankSum=-2.671;QD=6.11;ReadPosRankSum=1.480;SOR=0.246	GT:AD:DP:GQ:PGT:PID:PL	0/1:67,9:76:99:0|1:54068441_T_A:173,0,2828	0/1:65,16:81:99:0|1:54068441_T_A:470,0,2765	0/1:21,8:29:99:0|1:54068441_T_A:273,0,858	0/1:35,16:51:99:0|1:54068441_T_A:563,0,1463
chr2	54068455	.	G	A	AC=4;AF=0.5;AN=8;ANN=A|missense_variant|MODERATE|Smechr0201033.1|Smechr0201033|transcript|Smechr0201033.1|protein_coding|3/3|c.583G>A|p.Gly195Arg|583/750|583/750|195/249||;BaseQRankSum=-0.414;ClippingRankSum=0.000;DP=368;ExcessHet=9.4201;FS=26.124;MLEAC=4;MLEAF=0.5;MQ=56.66;MQRankSum=-1.515;QD=4.90;ReadPosRankSum=0.193;SOR=0.774	GT:AD:DP:GQ:PGT:PID:PL	0/1:62,12:74:99:.:.:311,0,2572	0/1:61,21:82:99:.:.:698,0,2460	0/1:27,2:29:3:0|1:54068443_G_A:3,0,1128	0/1:37,6:43:99:.:.:136,0,1566
chr2	54068464	.	G	A	AC=4;AF=0.5;AN=8;ANN=A|missense_variant|MODERATE|Smechr0201033.1|Smechr0201033|transcript|Smechr0201033.1|protein_coding|3/3|c.592G>A|p.Val198Met|592/750|592/750|198/249||;BaseQRankSum=2.274;ClippingRankSum=0.000;DP=351;ExcessHet=9.4201;FS=5.276;MLEAC=4;MLEAF=0.5;MQ=56.59;MQRankSum=1.869;QD=4.85;ReadPosRankSum=-1.504;SOR=0.369	GT:AD:DP:GQ:PL	0/1:49,19:68:99:604,0,2078	0/1:70,13:83:99:287,0,2900	0/1:26,2:28:6:6,0,1086	0/1:31,10:41:99:201,0,1272
chr2	54068473	.	T	C	AC=4;AF=0.5;AN=8;ANN=C|missense_variant|MODERATE|Smechr0201033.1|Smechr0201033|transcript|Smechr0201033.1|protein_coding|3/3|c.601T>C|p.Phe201Leu|601/750|601/750|201/249||;BaseQRankSum=-1.392;ClippingRankSum=0.000;DP=348;ExcessHet=9.4201;FS=4.258;MLEAC=4;MLEAF=0.5;MQ=56.78;MQRankSum=-1.337;QD=5.66;ReadPosRankSum=-0.081;SOR=0.418	GT:AD:DP:GQ:PGT:PID:PL	0/1:62,8:70:99:0|1:54068441_T_A:149,0,2579	0/1:67,16:83:99:0|1:54068441_T_A:467,0,2807	0/1:18,9:27:99:0|1:54068441_T_A:363,0,768	0/1:30,8:38:99:0|1:54068441_T_A:288,0,1233
chr2	54068489	.	G	A	AC=4;AF=0.5;AN=8;ANN=A|missense_variant|MODERATE|Smechr0201033.1|Smechr0201033|transcript|Smechr0201033.1|protein_coding|3/3|c.617G>A|p.Arg206Lys|617/750|617/750|206/249||;BaseQRankSum=1.625;ClippingRankSum=0.000;DP=323;ExcessHet=9.4201;FS=0.000;MLEAC=4;MLEAF=0.5;MQ=56.76;MQRankSum=-1.659;QD=2.80;ReadPosRankSum=0.056;SOR=0.640	GT:AD:DP:GQ:PGT:PID:PL	0/1:57,6:63:68:0|1:54068468_T_A:68,0,2521	0/1:73,10:83:99:.:.:146,0,3004	0/1:19,7:26:99:0|1:54068468_T_A:226,0,777	0/1:28,6:34:99:0|1:54068441_T_A:168,0,1158
chr2	54068491	.	C	T,G	AC=2,2;AF=0.25,0.25;AN=8;ANN=T|stop_gained|HIGH|Smechr0201033.1|Smechr0201033|transcript|Smechr0201033.1|protein_coding|3/3|c.619C>T|p.Gln207*|619/750|619/750|207/249||,G|missense_variant|MODERATE|Smechr0201033.1|Smechr0201033|transcript|Smechr0201033.1|protein_coding|3/3|c.619C>G|p.Gln207Glu|619/750|619/750|207/249||;BaseQRankSum=-0.708;ClippingRankSum=0.000;DP=314;ExcessHet=9.4201;FS=46.047;MLE…	GT:AD:DP:GQ:PL	0/1:39,14,9:62:99:470,0,1584,213,1254,1865	0/1:46,22,15:83:99:729,0,1896,250,1335,2222	0/2:14,2,10:26:99:378,336,897,0,486,558	0/2:20,5,6:31:55:177,55,944,0,713,964
chr2	54068498	.	A	G	AC=4;AF=0.5;AN=8;ANN=G|missense_variant|MODERATE|Smechr0201033.1|Smechr0201033|transcript|Smechr0201033.1|protein_coding|3/3|c.626A>G|p.Glu209Gly|626/750|626/750|209/249||;BaseQRankSum=-1.606;ClippingRankSum=0.000;DP=292;ExcessHet=9.4201;FS=38.713;MLEAC=4;MLEAF=0.5;MQ=56.84;MQRankSum=-0.793;QD=6.09;ReadPosRankSum=1.153;SOR=1.081	GT:AD:DP:GQ:PL	0/1:45,14:59:99:449,0,1889	0/1:59,19:78:99:647,0,2459	0/1:23,2:25:15:15,0,960	0/1:25,3:28:79:79,0,1080
chr2	54068499	.	G	C	AC=4;AF=0.5;AN=8;ANN=C|missense_variant|MODERATE|Smechr0201033.1|Smechr0201033|transcript|Smechr0201033.1|protein_coding|3/3|c.627G>C|p.Glu209Asp|627/750|627/750|209/249||;BaseQRankSum=-2.301;ClippingRankSum=0.000;DP=291;ExcessHet=9.4201;FS=45.626;MLEAC=4;MLEAF=0.5;MQ=56.82;MQRankSum=-3.032;QD=14.96;ReadPosRankSum=0.665;SOR=0.380	GT:AD:DP:GQ:PGT:PID:PL	0/1:37,22:59:99:0|1:54068499_G_C:812,0,1487	0/1:45,33:78:99:0|1:54068499_G_C:1277,0,1829	0/1:13,12:25:99:0|1:54068499_G_C:465,0,510	0/1:19,9:28:99:0|1:54068499_G_C:321,0,771
chr2	54068504	.	T	C	AC=4;AF=0.5;AN=8;ANN=C|missense_variant|MODERATE|Smechr0201033.1|Smechr0201033|transcript|Smechr0201033.1|protein_coding|3/3|c.632T>C|p.Phe211Ser|632/750|632/750|211/249||;BaseQRankSum=-2.661;ClippingRankSum=0.000;DP=274;ExcessHet=9.4201;FS=42.168;MLEAC=4;MLEAF=0.5;MQ=56.98;MQRankSum=1.287;QD=22.52;ReadPosRankSum=-0.609;SOR=2.372	GT:AD:DP:GQ:PL	0/1:28,25:53:99:944,0,1137	0/1:35,39:74:99:1469,0,1335	0/1:4,19:23:99:817,0,108	0/1:7,19:26:99:765,0,237
chr2	54068509	.	A	G	AC=4;AF=0.5;AN=8;ANN=G|missense_variant|MODERATE|Smechr0201033.1|Smechr0201033|transcript|Smechr0201033.1|protein_coding|3/3|c.637A>G|p.Arg213Gly|637/750|637/750|213/249||;BaseQRankSum=-0.749;ClippingRankSum=0.000;DP=259;ExcessHet=9.4201;FS=56.705;MLEAC=4;MLEAF=0.5;MQ=56.95;MQRankSum=-2.762;QD=14.18;ReadPosRankSum=1.113;SOR=0.878	GT:AD:DP:GQ:PGT:PID:PL	0/1:32,18:50:99:0|1:54068499_G_C:659,0,1276	0/1:41,28:69:99:0|1:54068499_G_C:1091,0,1676	0/1:14,8:22:99:0|1:54068499_G_C:336,0,561	0/1:17,7:24:99:0|1:54068499_G_C:285,0,690
chr2	54068584	.	G	A	AC=1;AF=0.125;AN=8;ANN=A|missense_variant|MODERATE|Smechr0201033.1|Smechr0201033|transcript|Smechr0201033.1|protein_coding|3/3|c.712G>A|p.Ala238Thr|712/750|712/750|238/249||;BaseQRankSum=0.566;ClippingRankSum=-0.000;DP=108;ExcessHet=5.5328;FS=3.332;MLEAC=2;MLEAF=0.25;MQ=56.17;MQRankSum=-2.100;QD=5.20;ReadPosRankSum=-2.100;SOR=2.303	GT:AD:DP:GQ:PL	0/0:38,0:38:0:0,0,886	0/0:40,0:40:0:0,0,704	0/1:6,2:8:66:66,0,246	0/0:21,0:21:0:0,0,340
chr2	54166139	.	G	C	AC=4;AF=0.5;AN=8;ANN=C|missense_variant|MODERATE|Smechr0201039.1|Smechr0201039|transcript|Smechr0201039.1|protein_coding|1/2|c.897C>G|p.Asn299Lys|1118/1706|897/975|299/324||;BaseQRankSum=2.219;ClippingRankSum=-0.000;DP=53;ExcessHet=2.4304;FS=0.000;MLEAC=4;MLEAF=0.5;MQ=60.00;MQRankSum=-0.000;QD=15.53;ReadPosRankSum=0.998;SOR=0.604	GT:AD:DP:GQ:PL	0/1:7,5:12:99:133,0,195	0/1:12,16:28:99:416,0,263	0/0:5,0:5:15:0,15,146	1/1:0,8:8:24:234,24,0
chr2	54334253	.	C	T	AC=3;AF=0.375;AN=8;ANN=T|missense_variant|MODERATE|Smechr0201050.1|Smechr0201050|transcript|Smechr0201050.1|protein_coding|2/2|c.161G>A|p.Cys54Tyr|161/276|161/276|54/91||,T|downstream_gene_variant|MODIFIER|Smechr0201049.1|Smechr0201049|transcript|Smechr0201049.1|protein_coding||c.*2442C>T|||||2442|;BaseQRankSum=1.804;ClippingRankSum=0.000;DP=60;ExcessHet=7.2016;FS=14.518;MLEAC=4;MLEAF=0.5;MQ=54.5…	GT:AD:DP:GQ:PGT:PID:PL	0/1:15,3:18:81:.:.:81,0,621	0/1:13,3:16:87:0|1:54334253_C_T:87,0,537	0/0:11,0:11:0:.:.:0,0,284	0/1:6,1:7:24:0|1:54334253_C_T:24,0,271
chr2	54334254	.	A	G	AC=3;AF=0.375;AN=8;ANN=G|missense_variant|MODERATE|Smechr0201050.1|Smechr0201050|transcript|Smechr0201050.1|protein_coding|2/2|c.160T>C|p.Cys54Arg|160/276|160/276|54/91||,G|downstream_gene_variant|MODIFIER|Smechr0201049.1|Smechr0201049|transcript|Smechr0201049.1|protein_coding||c.*2443A>G|||||2443|;BaseQRankSum=-0.000;ClippingRankSum=0.000;DP=60;ExcessHet=7.2016;FS=9.230;MLEAC=4;MLEAF=0.5;MQ=54.5…	GT:AD:DP:GQ:PGT:PID:PL	0/1:13,5:18:99:.:.:171,0,531	0/1:13,3:16:87:0|1:54334253_C_T:87,0,537	0/0:11,0:11:0:.:.:0,0,284	0/1:6,1:7:24:0|1:54334253_C_T:24,0,271
chr2	54334265	.	T	C	AC=3;AF=0.375;AN=8;ANN=C|missense_variant|MODERATE|Smechr0201050.1|Smechr0201050|transcript|Smechr0201050.1|protein_coding|2/2|c.149A>G|p.Tyr50Cys|149/276|149/276|50/91||,C|downstream_gene_variant|MODIFIER|Smechr0201049.1|Smechr0201049|transcript|Smechr0201049.1|protein_coding||c.*2454T>C|||||2454|;BaseQRankSum=-0.674;ClippingRankSum=0.000;DP=60;ExcessHet=7.2016;FS=9.084;MLEAC=4;MLEAF=0.5;MQ=54.6…	GT:AD:DP:GQ:PL	0/1:15,5:20:99:140,0,396	0/1:13,3:16:51:51,0,348	0/0:10,0:10:0:0,0,255	0/1:5,1:6:15:15,0,150
chr2	54334298	.	G	A	AC=3;AF=0.375;AN=8;ANN=A|missense_variant|MODERATE|Smechr0201050.1|Smechr0201050|transcript|Smechr0201050.1|protein_coding|2/2|c.116C>T|p.Thr39Ile|116/276|116/276|39/91||,A|downstream_gene_variant|MODIFIER|Smechr0201049.1|Smechr0201049|transcript|Smechr0201049.1|protein_coding||c.*2487G>A|||||2487|;BaseQRankSum=1.524;ClippingRankSum=0.000;DP=61;ExcessHet=5.4407;FS=7.937;MLEAC=3;MLEAF=0.375;MQ=54.…	GT:AD:DP:GQ:PGT:PID:PL	0/1:15,4:19:99:0|1:54334298_G_A:123,0,618	0/1:12,5:17:99:0|1:54334298_G_A:174,0,489	0/0:11,0:11:33:0|1:54334298_G_A:0,33,561	0/1:4,1:5:30:0|1:54334298_G_A:30,0,199
chr2	54334301	.	G	A	AC=3;AF=0.375;AN=8;ANN=A|missense_variant|MODERATE|Smechr0201050.1|Smechr0201050|transcript|Smechr0201050.1|protein_coding|2/2|c.113C>T|p.Ser38Leu|113/276|113/276|38/91||,A|downstream_gene_variant|MODIFIER|Smechr0201049.1|Smechr0201049|transcript|Smechr0201049.1|protein_coding||c.*2490G>A|||||2490|;BaseQRankSum=0.842;ClippingRankSum=0.000;DP=61;ExcessHet=5.4407;FS=7.937;MLEAC=3;MLEAF=0.375;MQ=54.…	GT:AD:DP:GQ:PGT:PID:PL	0/1:15,4:19:99:0|1:54334298_G_A:123,0,618	0/1:12,5:17:99:0|1:54334298_G_A:174,0,489	0/0:11,0:11:33:0|1:54334298_G_A:0,33,561	0/1:4,1:5:30:0|1:54334298_G_A:30,0,199
chr2	54334308	.	A	T	AC=3;AF=0.375;AN=8;ANN=T|missense_variant|MODERATE|Smechr0201050.1|Smechr0201050|transcript|Smechr0201050.1|protein_coding|2/2|c.106T>A|p.Cys36Ser|106/276|106/276|36/91||,T|downstream_gene_variant|MODIFIER|Smechr0201049.1|Smechr0201049|transcript|Smechr0201049.1|protein_coding||c.*2497A>T|||||2497|;BaseQRankSum=-0.378;ClippingRankSum=0.000;DP=61;ExcessHet=5.4407;FS=7.823;MLEAC=3;MLEAF=0.375;MQ=53…	GT:AD:DP:GQ:PGT:PID:PL	0/1:17,5:22:99:0|1:54334298_G_A:159,0,673	0/1:11,5:16:99:0|1:54334298_G_A:174,0,489	0/0:9,0:9:27:0|1:54334298_G_A:0,27,471	0/1:4,1:5:30:0|1:54334298_G_A:30,0,199
chr2	54334322	.	G	A	AC=3;AF=0.375;AN=8;ANN=A|missense_variant|MODERATE|Smechr0201050.1|Smechr0201050|transcript|Smechr0201050.1|protein_coding|2/2|c.92C>T|p.Ala31Val|92/276|92/276|31/91||,A|downstream_gene_variant|MODIFIER|Smechr0201049.1|Smechr0201049|transcript|Smechr0201049.1|protein_coding||c.*2511G>A|||||2511|;BaseQRankSum=-0.767;ClippingRankSum=0.000;DP=59;ExcessHet=5.4407;FS=10.368;MLEAC=3;MLEAF=0.375;MQ=53.4…	GT:AD:DP:GQ:PGT:PID:PL	0/1:17,5:22:99:0|1:54334322_G_A:159,0,699	0/1:10,5:15:99:0|1:54334322_G_A:180,0,405	0/0:8,0:8:24:0|1:54334322_G_A:0,24,426	0/1:4,1:5:30:0|1:54334322_G_A:30,0,199
chr2	54334323	.	C	T	AC=3;AF=0.375;AN=8;ANN=T|missense_variant|MODERATE|Smechr0201050.1|Smechr0201050|transcript|Smechr0201050.1|protein_coding|2/2|c.91G>A|p.Ala31Thr|91/276|91/276|31/91||,T|downstream_gene_variant|MODIFIER|Smechr0201049.1|Smechr0201049|transcript|Smechr0201049.1|protein_coding||c.*2512C>T|||||2512|;BaseQRankSum=2.087;ClippingRankSum=0.000;DP=59;ExcessHet=5.4407;FS=10.368;MLEAC=3;MLEAF=0.375;MQ=53.49…	GT:AD:DP:GQ:PGT:PID:PL	0/1:17,5:22:99:0|1:54334322_G_A:159,0,699	0/1:10,5:15:99:0|1:54334322_G_A:180,0,405	0/0:8,0:8:24:0|1:54334322_G_A:0,24,426	0/1:4,1:5:30:0|1:54334322_G_A:30,0,199
chr2	54334332	.	G	A	AC=3;AF=0.375;AN=8;ANN=A|stop_gained|HIGH|Smechr0201050.1|Smechr0201050|transcript|Smechr0201050.1|protein_coding|2/2|c.82C>T|p.Arg28*|82/276|82/276|28/91||,A|downstream_gene_variant|MODIFIER|Smechr0201049.1|Smechr0201049|transcript|Smechr0201049.1|protein_coding||c.*2521G>A|||||2521|;BaseQRankSum=2.085;ClippingRankSum=0.000;DP=57;ExcessHet=5.4407;FS=10.099;MLEAC=3;MLEAF=0.375;MQ=54.68;MQRankSum=…	GT:AD:DP:GQ:PGT:PID:PL	0/1:17,5:22:99:0|1:54334322_G_A:159,0,679	0/1:10,5:15:99:0|1:54334322_G_A:180,0,389	0/0:8,0:8:24:0|1:54334322_G_A:0,24,426	0/1:5,1:6:27:0|1:54334322_G_A:27,0,226
chr2	54334383	.	G	A	AC=3;AF=0.375;AN=8;ANN=A|missense_variant|MODERATE|Smechr0201050.1|Smechr0201050|transcript|Smechr0201050.1|protein_coding|1/2|c.65C>T|p.Ala22Val|65/276|65/276|22/91||,A|downstream_gene_variant|MODIFIER|Smechr0201049.1|Smechr0201049|transcript|Smechr0201049.1|protein_coding||c.*2572G>A|||||2572|;BaseQRankSum=0.304;ClippingRankSum=0.000;DP=51;ExcessHet=5.4407;FS=0.000;MLEAC=3;MLEAF=0.375;MQ=56.65;…	GT:AD:DP:GQ:PGT:PID:PL	0/1:14,4:18:99:0|1:54334383_G_A:156,0,523	0/1:16,2:18:36:0|1:54334383_G_A:36,0,655	0/0:8,0:8:24:0|1:54334383_G_A:0,24,362	0/1:5,1:6:27:0|1:54334383_G_A:27,0,229
chr2	54334392	.	T	C	AC=3;AF=0.375;AN=8;ANN=C|missense_variant|MODERATE|Smechr0201050.1|Smechr0201050|transcript|Smechr0201050.1|protein_coding|1/2|c.56A>G|p.Tyr19Cys|56/276|56/276|19/91||,C|downstream_gene_variant|MODIFIER|Smechr0201049.1|Smechr0201049|transcript|Smechr0201049.1|protein_coding||c.*2581T>C|||||2581|;BaseQRankSum=-0.438;ClippingRankSum=0.000;DP=48;ExcessHet=5.4407;FS=0.000;MLEAC=3;MLEAF=0.375;MQ=57.01…	GT:AD:DP:GQ:PGT:PID:PL	0/1:12,4:16:99:0|1:54334383_G_A:129,0,496	0/1:16,2:18:36:0|1:54334383_G_A:36,0,655	0/0:8,0:8:24:0|1:54334383_G_A:0,24,362	0/1:5,1:6:27:0|1:54334383_G_A:27,0,229
chr2	54334412	.	T	TCC	AC=2;AF=0.25;AN=8;ANN=TCC|frameshift_variant|HIGH|Smechr0201050.1|Smechr0201050|transcript|Smechr0201050.1|protein_coding|1/2|c.35_36insGG|p.Gln13fs|35/276|35/276|12/91||,TCC|downstream_gene_variant|MODIFIER|Smechr0201049.1|Smechr0201049|transcript|Smechr0201049.1|protein_coding||c.*2601_*2602insCC|||||2602|;BaseQRankSum=1.417;ClippingRankSum=0.000;DP=50;ExcessHet=3.6798;FS=0.000;LOF=(Smechr02010…	GT:AD:DP:GQ:PGT:PID:PL	0/1:12,3:15:90:0|1:54334412_T_TCC:90,0,495	0/1:15,5:20:99:0|1:54334412_T_TCC:165,0,615	0/0:8,0:8:24:.:.:0,24,268	0/0:6,0:6:18:.:.:0,18,196
chr2	54334415	.	TTC	T	AC=2;AF=0.25;AN=8;ANN=T|frameshift_variant|HIGH|Smechr0201050.1|Smechr0201050|transcript|Smechr0201050.1|protein_coding|1/2|c.31_32delGA|p.Glu11fs|32/276|31/276|11/91||,T|downstream_gene_variant|MODIFIER|Smechr0201049.1|Smechr0201049|transcript|Smechr0201049.1|protein_coding||c.*2605_*2606delTC|||||2605|;BaseQRankSum=-1.400;ClippingRankSum=0.000;DP=50;ExcessHet=5.4407;FS=0.000;LOF=(Smechr0201050.…	GT:AD:DP:GQ:PGT:PID:PL	0/1:12,4:16:99:0|1:54334412_T_TCC:132,0,492	0/1:15,5:20:99:0|1:54334412_T_TCC:165,0,615	0/0:8,0:8:0:.:.:0,0,157	0/0:6,0:6:0:.:.:0,0,137
chr2	54334441	.	C	T	AC=2;AF=0.25;AN=8;ANN=T|missense_variant|MODERATE|Smechr0201050.1|Smechr0201050|transcript|Smechr0201050.1|protein_coding|1/2|c.7G>A|p.Asp3Asn|7/276|7/276|3/91||,T|downstream_gene_variant|MODIFIER|Smechr0201049.1|Smechr0201049|transcript|Smechr0201049.1|protein_coding||c.*2630C>T|||||2630|;BaseQRankSum=2.479;ClippingRankSum=0.000;DP=58;ExcessHet=4.7712;FS=0.000;MLEAC=3;MLEAF=0.375;MQ=53.33;MQRank…	GT:AD:DP:GQ:PGT:PID:PL	0/1:12,4:16:99:0|1:54334441_C_T:129,0,534	0/1:16,9:25:99:0|1:54334441_C_T:330,0,617	0/0:11,0:11:0:.:.:0,0,199	0/0:6,0:6:18:.:.:0,18,192
chr2	54334446	.	AT	A	AC=2;AF=0.25;AN=8;ANN=A|frameshift_variant&start_lost|HIGH|Smechr0201050.1|Smechr0201050|transcript|Smechr0201050.1|protein_coding|1/2|c.1delA|p.Met1fs|1/276|1/276|1/91||,A|downstream_gene_variant|MODIFIER|Smechr0201049.1|Smechr0201049|transcript|Smechr0201049.1|protein_coding||c.*2636delT|||||2636|;BaseQRankSum=1.376;ClippingRankSum=0.000;DP=61;ExcessHet=3.9794;FS=0.000;LOF=(Smechr0201050.1|Smec…	GT:AD:DP:GQ:PGT:PID:PL	0/1:13,6:19:99:0|1:54334441_C_T:213,0,528	0/1:15,9:24:99:0|1:54334441_C_T:333,0,586	0/0:11,0:11:27:.:.:0,27,405	0/0:7,0:7:0:.:.:0,0,153
chr2	54558266	.	C	CAAG	AC=3;AF=0.375;AN=8;ANN=CAAG|disruptive_inframe_insertion|MODERATE|Smechr0201068.1|Smechr0201068|transcript|Smechr0201068.1|protein_coding|1/1|c.746_747insGAA|p.Asn248_Asn249insLys|967/1485|747/996|249/331||INFO_REALIGN_3_PRIME;BaseQRankSum=-1.297;ClippingRankSum=0.000;DP=84;ExcessHet=1.7609;FS=2.908;MLEAC=4;MLEAF=0.5;MQ=60.58;MQRankSum=0.000;QD=25.95;ReadPosRankSum=0.136;SOR=0.965	GT:AD:DP:GQ:PL	0/0:33,0:33:0:0,0,780	0/1:13,12:25:99:465,0,619	0/0:14,0:14:33:0,33,495	1/1:0,12:12:36:540,36,0
chr2	54558518	.	A	G	AC=4;AF=0.5;AN=8;ANN=G|stop_lost|HIGH|Smechr0201068.1|Smechr0201068|transcript|Smechr0201068.1|protein_coding|1/1|c.996A>G|p.Ter332Trpext*?|1216/1485|996/996|332/331||;BaseQRankSum=-2.488;ClippingRankSum=0.000;DP=73;ExcessHet=2.4304;FS=1.077;MLEAC=4;MLEAF=0.5;MQ=60.00;MQRankSum=0.000;QD=6.16;ReadPosRankSum=1.032;SOR=0.914	GT:AD:DP:GQ:PL	0/1:24,4:28:31:31,0,706	0/1:16,7:23:99:161,0,453	0/0:12,0:12:36:0,36,371	1/1:0,7:7:21:203,21,0
chr2	55371125	.	T	C	AC=4;AF=0.5;AN=8;ANN=C|missense_variant|MODERATE|Smechr0201119.1|Smechr0201119|transcript|Smechr0201119.1|protein_coding|2/2|c.262A>G|p.Thr88Ala|262/276|262/276|88/91||,C|downstream_gene_variant|MODIFIER|Smechr0201118.1|Smechr0201118|transcript|Smechr0201118.1|protein_coding||c.*691T>C|||||691|,C|downstream_gene_variant|MODIFIER|Smechr0201120.1|Smechr0201120|transcript|Smechr0201120.1|protein_cod…	GT:AD:DP:GQ:PGT:PID:PL	0/1:20,2:22:24:0|1:55371112_C_T:24,0,1019	0/1:18,3:21:60:0|1:55371112_C_T:60,0,747	0/1:9,1:10:15:0|1:55371112_C_T:15,0,760	0/1:4,1:5:30:.:.:30,0,116
chr2	55371275	.	G	T	AC=1;AF=0.125;AN=8;ANN=T|missense_variant|MODERATE|Smechr0201119.1|Smechr0201119|transcript|Smechr0201119.1|protein_coding|2/2|c.112C>A|p.Gln38Lys|112/276|112/276|38/91||,T|downstream_gene_variant|MODIFIER|Smechr0201118.1|Smechr0201118|transcript|Smechr0201118.1|protein_coding||c.*841G>T|||||841|,T|downstream_gene_variant|MODIFIER|Smechr0201120.1|Smechr0201120|transcript|Smechr0201120.1|protein_c…	GT:AD:DP:GQ:PGT:PID:PL	0/0:30,0:30:0:.:.:0,0,662	0/1:16,3:19:78:0|1:55371267_G_A:78,0,4084	0/0:5,0:5:0:.:.:0,0,33	0/0:8,0:8:0:.:.:0,0,182
chr2	55371276	.	G	C	AC=1;AF=0.125;AN=8;ANN=C|missense_variant|MODERATE|Smechr0201119.1|Smechr0201119|transcript|Smechr0201119.1|protein_coding|2/2|c.111C>G|p.His37Gln|111/276|111/276|37/91||,C|downstream_gene_variant|MODIFIER|Smechr0201118.1|Smechr0201118|transcript|Smechr0201118.1|protein_coding||c.*842G>C|||||842|,C|downstream_gene_variant|MODIFIER|Smechr0201120.1|Smechr0201120|transcript|Smechr0201120.1|protein_c…	GT:AD:DP:GQ:PGT:PID:PL	0/0:31,0:31:26:.:.:0,26,844	0/1:16,3:19:78:0|1:55371267_G_A:78,0,4084	0/0:5,0:5:0:.:.:0,0,33	0/0:8,0:8:0:.:.:0,0,182
chr2	55371281	.	T	C	AC=1;AF=0.125;AN=8;ANN=C|missense_variant|MODERATE|Smechr0201119.1|Smechr0201119|transcript|Smechr0201119.1|protein_coding|2/2|c.106A>G|p.Ile36Val|106/276|106/276|36/91||,C|downstream_gene_variant|MODIFIER|Smechr0201118.1|Smechr0201118|transcript|Smechr0201118.1|protein_coding||c.*847T>C|||||847|,C|downstream_gene_variant|MODIFIER|Smechr0201120.1|Smechr0201120|transcript|Smechr0201120.1|protein_c…	GT:AD:DP:GQ:PGT:PID:PL	0/0:33,0:33:0:.:.:0,0,670	0/1:16,3:19:78:0|1:55371267_G_A:78,0,4084	0/0:5,0:5:0:.:.:0,0,35	0/0:7,0:7:0:.:.:0,0,149
chr2	55371287	.	A	T	AC=1;AF=0.125;AN=8;ANN=T|missense_variant|MODERATE|Smechr0201119.1|Smechr0201119|transcript|Smechr0201119.1|protein_coding|2/2|c.100T>A|p.Ser34Thr|100/276|100/276|34/91||,T|downstream_gene_variant|MODIFIER|Smechr0201118.1|Smechr0201118|transcript|Smechr0201118.1|protein_coding||c.*853A>T|||||853|,T|downstream_gene_variant|MODIFIER|Smechr0201120.1|Smechr0201120|transcript|Smechr0201120.1|protein_c…	GT:AD:DP:GQ:PGT:PID:PL	0/0:32,0:32:0:.:.:0,0,637	0/1:14,3:17:84:0|1:55371267_G_A:84,0,3831	0/0:4,0:4:0:.:.:0,0,26	0/0:6,0:6:18:.:.:0,18,185
chr2	55371289	.	G	T	AC=1;AF=0.125;AN=8;ANN=T|stop_gained|HIGH|Smechr0201119.1|Smechr0201119|transcript|Smechr0201119.1|protein_coding|2/2|c.98C>A|p.Ser33*|98/276|98/276|33/91||,T|downstream_gene_variant|MODIFIER|Smechr0201118.1|Smechr0201118|transcript|Smechr0201118.1|protein_coding||c.*855G>T|||||855|,T|downstream_gene_variant|MODIFIER|Smechr0201120.1|Smechr0201120|transcript|Smechr0201120.1|protein_coding||c.*578C…	GT:AD:DP:GQ:PGT:PID:PL	0/0:32,0:32:0:.:.:0,0,637	0/1:14,3:17:84:0|1:55371267_G_A:84,0,3831	0/0:4,0:4:0:.:.:0,0,26	0/0:6,0:6:18:.:.:0,18,185
chr2	55371290	.	A	C	AC=1;AF=0.125;AN=8;ANN=C|missense_variant&splice_region_variant|MODERATE|Smechr0201119.1|Smechr0201119|transcript|Smechr0201119.1|protein_coding|2/2|c.97T>G|p.Ser33Ala|97/276|97/276|33/91||,C|downstream_gene_variant|MODIFIER|Smechr0201118.1|Smechr0201118|transcript|Smechr0201118.1|protein_coding||c.*856A>C|||||856|,C|downstream_gene_variant|MODIFIER|Smechr0201120.1|Smechr0201120|transcript|Smechr…	GT:AD:DP:GQ:PGT:PID:PL	0/0:32,0:32:0:.:.:0,0,637	0/1:14,3:17:84:0|1:55371267_G_A:84,0,3831	0/0:4,0:4:0:.:.:0,0,26	0/0:6,0:6:18:.:.:0,18,185
chr2	55371294	.	T	C	AC=1;AF=0.125;AN=8;ANN=C|splice_acceptor_variant&intron_variant|HIGH|Smechr0201119.1|Smechr0201119|transcript|Smechr0201119.1|protein_coding|1/1|c.95-2A>G||||||,C|downstream_gene_variant|MODIFIER|Smechr0201118.1|Smechr0201118|transcript|Smechr0201118.1|protein_coding||c.*860T>C|||||860|,C|downstream_gene_variant|MODIFIER|Smechr0201120.1|Smechr0201120|transcript|Smechr0201120.1|protein_coding||c.*…	GT:AD:DP:GQ:PGT:PID:PL	0/0:32,0:32:0:.:.:0,0,689	0/1:12,2:14:87:0|1:55371267_G_A:87,0,3620	0/0:4,0:4:0:.:.:0,0,64	0/0:6,0:6:18:.:.:0,18,185
chr2	55653909	.	CTATA	C,CTA	AC=3,1;AF=0.5,0.167;AN=6;ANN=C|splice_acceptor_variant&splice_region_variant&intron_variant|HIGH|Smechr0201146.1|Smechr0201146|transcript|Smechr0201146.1|protein_coding|2/2|c.147-5_147-2delTATA||||||,CTA|splice_region_variant&intron_variant|LOW|Smechr0201146.1|Smechr0201146|transcript|Smechr0201146.1|protein_coding|2/2|c.147-5_147-4delTA||||||,C|upstream_gene_variant|MODIFIER|Smechr0201145.1|Smec…	GT:AD:DP:GQ:PL	0/0:7,0,0:7:0:0,0,89,0,89,89	1/2:1,3,5:9:52:221,119,159,52,0,59	./.:2,0,0:2	1/1:0,3,0:3:9:135,9,0,135,9,135
@chr6	85328344	85987288
chr6	85684063	.	T	G	AC=8;AF=1;AN=8;ANN=G|missense_variant|MODERATE|Smechr0602729.1|Smechr0602729|transcript|Smechr0602729.1|protein_coding|2/13|c.220T>G|p.Cys74Gly|283/1540|220/1305|74/434||,G|upstream_gene_variant|MODIFIER|Smechr0602728.1|Smechr0602728|transcript|Smechr0602728.1|protein_coding||c.-3088A>C|||||3047|;DP=51;ExcessHet=3.0103;FS=0.000;MLEAC=8;MLEAF=1;MQ=60.00;QD=31.30;SOR=0.994	GT:AD:DP:GQ:PL	1/1:0,22:22:66:729,66,0	1/1:0,18:18:54:544,54,0	1/1:0,6:6:18:195,18,0	1/1:0,5:5:15:154,15,0
chr6	85700062	.	T	C	AC=8;AF=1;AN=8;ANN=C|missense_variant|MODERATE|Smechr0602731.1|Smechr0602731|transcript|Smechr0602731.1|protein_coding|1/10|c.79A>G|p.Asn27Asp|786/4062|79/2808|27/935||;DP=47;ExcessHet=3.0103;FS=0.000;MLEAC=8;MLEAF=1;MQ=60.00;QD=31.63;SOR=1.022	GT:AD:DP:GQ:PL	1/1:0,23:23:69:741,69,0	1/1:0,12:12:36:404,36,0	1/1:0,6:6:18:181,18,0	1/1:0,6:6:18:186,18,0
chr6	85731754	.	C	A	AC=2;AF=0.333;AN=6;ANN=A|missense_variant|MODERATE|Smechr0602732.1|Smechr0602732|transcript|Smechr0602732.1|protein_coding|5/5|c.1673C>A|p.Pro558Gln|1925/2717|1673/2082|558/693||,A|upstream_gene_variant|MODIFIER|Smechr0602733.1|Smechr0602733|transcript|Smechr0602733.1|protein_coding||c.-3545C>A|||||3439|;BaseQRankSum=0.963;ClippingRankSum=0.000;DP=42;ExcessHet=3.9794;FS=1.331;MLEAC=2;MLEAF=0.333;…	GT:AD:DP:GQ:PL	0/1:4,12:16:87:360,0,87	0/1:11,9:20:99:230,0,287	0/0:5,0:5:15:0,15,147	./.:1,0:1
chr6	85731853	.	G	A	AC=4;AF=0.5;AN=8;ANN=A|missense_variant|MODERATE|Smechr0602732.1|Smechr0602732|transcript|Smechr0602732.1|protein_coding|5/5|c.1772G>A|p.Ser591Asn|2024/2717|1772/2082|591/693||,A|upstream_gene_variant|MODIFIER|Smechr0602733.1|Smechr0602733|transcript|Smechr0602733.1|protein_coding||c.-3446G>A|||||3340|;BaseQRankSum=2.466;ClippingRankSum=0.000;DP=53;ExcessHet=2.4304;FS=1.315;MLEAC=4;MLEAF=0.5;MQ=6…	GT:AD:DP:GQ:PL	0/1:2,17:19:10:475,0,10	0/1:12,7:19:99:181,0,289	0/0:10,0:10:30:0,30,308	1/1:0,5:5:15:171,15,0
chr6	85735351	.	G	A	AC=4;AF=0.5;AN=8;ANN=A|missense_variant|MODERATE|Smechr0602733.1|Smechr0602733|transcript|Smechr0602733.1|protein_coding|1/7|c.53G>A|p.Gly18Glu|159/1471|53/1047|18/348||,A|downstream_gene_variant|MODIFIER|Smechr0602732.1|Smechr0602732|transcript|Smechr0602732.1|protein_coding||c.*3188G>A|||||2805|;BaseQRankSum=3.071;ClippingRankSum=0.000;DP=48;ExcessHet=2.4304;FS=5.198;MLEAC=4;MLEAF=0.5;MQ=60.00;…	GT:AD:DP:GQ:PL	0/1:19,3:22:38:38,0,518	0/1:3,7:10:69:187,0,69	1/1:0,4:4:12:134,12,0	0/0:7,0:7:21:0,21,218
chr6	85735965	.	T	A	AC=4;AF=0.5;AN=8;ANN=A|missense_variant|MODERATE|Smechr0602733.1|Smechr0602733|transcript|Smechr0602733.1|protein_coding|2/7|c.280T>A|p.Phe94Ile|386/1471|280/1047|94/348||,A|downstream_gene_variant|MODIFIER|Smechr0602732.1|Smechr0602732|transcript|Smechr0602732.1|protein_coding||c.*3802T>A|||||3419|;BaseQRankSum=0.023;ClippingRankSum=-0.000;DP=44;ExcessHet=2.4304;FS=0.000;MLEAC=4;MLEAF=0.5;MQ=60.…	GT:AD:DP:GQ:PL	0/1:9,2:11:35:35,0,272	0/1:10,10:20:99:273,0,258	1/1:0,10:10:30:326,30,0	0/0:3,0:3:9:0,9,104
chr6	85746926	.	A	G	AC=4;AF=0.5;AN=8;ANN=G|missense_variant|MODERATE|Smechr0602734.1|Smechr0602734|transcript|Smechr0602734.1|protein_coding|1/1|c.499A>G|p.Ile167Val|499/1147|499/1140|167/379||,G|upstream_gene_variant|MODIFIER|Smechr0602735.1|Smechr0602735|transcript|Smechr0602735.1|protein_coding||c.-2402A>G|||||2350|,G|downstream_gene_variant|MODIFIER|Smechr0602736.1|Smechr0602736|transcript|Smechr0602736.1|protei…	GT:AD:DP:GQ:PL	0/1:12,10:22:99:243,0,320	0/1:6,13:19:99:333,0,149	1/1:0,4:4:12:113,12,0	0/0:5,0:5:15:0,15,148
chr6	85747200	.	G	A	AC=4;AF=0.5;AN=8;ANN=A|missense_variant|MODERATE|Smechr0602734.1|Smechr0602734|transcript|Smechr0602734.1|protein_coding|1/1|c.773G>A|p.Arg258Lys|773/1147|773/1140|258/379||,A|upstream_gene_variant|MODIFIER|Smechr0602735.1|Smechr0602735|transcript|Smechr0602735.1|protein_coding||c.-2128G>A|||||2076|,A|downstream_gene_variant|MODIFIER|Smechr0602736.1|Smechr0602736|transcript|Smechr0602736.1|protei…	GT:AD:DP:GQ:PL	0/1:12,20:32:99:474,0,272	0/1:8,8:16:99:211,0,222	0/0:7,0:7:18:0,18,270	1/1:0,11:11:33:325,33,0
chr6	85747496	.	G	C	AC=4;AF=0.5;AN=8;ANN=C|missense_variant|MODERATE|Smechr0602734.1|Smechr0602734|transcript|Smechr0602734.1|protein_coding|1/1|c.1069G>C|p.Ala357Pro|1069/1147|1069/1140|357/379||,C|upstream_gene_variant|MODIFIER|Smechr0602735.1|Smechr0602735|transcript|Smechr0602735.1|protein_coding||c.-1832G>C|||||1780|,C|downstream_gene_variant|MODIFIER|Smechr0602736.1|Smechr0602736|transcript|Smechr0602736.1|pro…	GT:AD:DP:GQ:PL	0/1:13,4:17:82:82,0,319	0/1:2,10:12:31:238,0,31	1/1:0,4:4:12:109,12,0	0/0:5,0:5:15:0,15,164
chr6	85749586	.	G	C	AC=4;AF=0.5;AN=8;ANN=C|missense_variant|MODERATE|Smechr0602735.1|Smechr0602735|transcript|Smechr0602735.1|protein_coding|1/1|c.259G>C|p.Glu87Gln|311/2025|259/1539|87/512||,C|downstream_gene_variant|MODIFIER|Smechr0602734.1|Smechr0602734|transcript|Smechr0602734.1|protein_coding||c.*2019G>C|||||2012|,C|downstream_gene_variant|MODIFIER|Smechr0602736.1|Smechr0602736|transcript|Smechr0602736.1|protei…	GT:AD:DP:GQ:PL	0/1:8,13:21:99:350,0,190	0/1:8,4:12:97:97,0,214	0/0:9,0:9:24:0,24,360	1/1:0,9:9:27:284,27,0
chr6	85752782	.	T	C	AC=4;AF=0.5;AN=8;ANN=C|missense_variant|MODERATE|Smechr0602736.1|Smechr0602736|transcript|Smechr0602736.1|protein_coding|3/4|c.502A>G|p.Ile168Val|682/1706|502/1224|168/407||,C|upstream_gene_variant|MODIFIER|Smechr0602737.1|Smechr0602737|transcript|Smechr0602737.1|protein_coding||c.-5183T>C|||||4970|,C|downstream_gene_variant|MODIFIER|Smechr0602735.1|Smechr0602735|transcript|Smechr0602735.1|protei…	GT:AD:DP:GQ:PL	0/1:2,12:14:23:356,0,23	0/1:9,9:18:99:228,0,239	0/0:8,0:8:24:0,24,261	1/1:0,11:11:33:350,33,0
chr6	85753220	.	T	C	AC=4;AF=0.5;AN=8;ANN=C|missense_variant|MODERATE|Smechr0602736.1|Smechr0602736|transcript|Smechr0602736.1|protein_coding|2/4|c.412A>G|p.Thr138Ala|592/1706|412/1224|138/407||,C|upstream_gene_variant|MODIFIER|Smechr0602737.1|Smechr0602737|transcript|Smechr0602737.1|protein_coding||c.-4745T>C|||||4532|,C|downstream_gene_variant|MODIFIER|Smechr0602735.1|Smechr0602735|transcript|Smechr0602735.1|protei…	GT:AD:DP:GQ:PL	0/1:13,6:19:99:111,0,366	0/1:7,13:20:99:334,0,167	1/1:0,6:6:18:180,18,0	0/0:7,0:7:21:0,21,215
chr6	85757989	.	C	A	AC=4;AF=0.5;AN=8;ANN=A|missense_variant|MODERATE|Smechr0602737.1|Smechr0602737|transcript|Smechr0602737.1|protein_coding|1/1|c.25C>A|p.Leu9Ile|238/1855|25/1551|9/516||,A|upstream_gene_variant|MODIFIER|Smechr0602736.1|Smechr0602736|transcript|Smechr0602736.1|protein_coding||c.-2603G>T|||||2423|,A|downstream_gene_variant|MODIFIER|Smechr0602738.1|Smechr0602738|transcript|Smechr0602738.1|protein_codi…	GT:AD:DP:GQ:PL	0/1:3,8:11:65:232,0,65	0/1:10,8:18:99:170,0,284	0/0:15,0:15:45:0,45,436	1/1:0,3:3:9:99,9,0
chr6	85758203	.	T	A	AC=4;AF=0.5;AN=8;ANN=A|missense_variant|MODERATE|Smechr0602737.1|Smechr0602737|transcript|Smechr0602737.1|protein_coding|1/1|c.239T>A|p.Phe80Tyr|452/1855|239/1551|80/516||,A|upstream_gene_variant|MODIFIER|Smechr0602736.1|Smechr0602736|transcript|Smechr0602736.1|protein_coding||c.-2817A>T|||||2637|,A|downstream_gene_variant|MODIFIER|Smechr0602738.1|Smechr0602738|transcript|Smechr0602738.1|protein_…	GT:AD:DP:GQ:PL	0/1:12,14:26:99:352,0,290	0/1:17,11:28:99:251,0,482	0/0:6,0:6:18:0,18,181	1/1:0,6:6:18:209,18,0
chr6	85758340	.	TTATGGCGC	T	AC=4;AF=0.5;AN=8;ANN=T|frameshift_variant|HIGH|Smechr0602737.1|Smechr0602737|transcript|Smechr0602737.1|protein_coding|1/1|c.377_384delTATGGCGC|p.Leu126fs|590/1855|377/1551|126/516||,T|upstream_gene_variant|MODIFIER|Smechr0602736.1|Smechr0602736|transcript|Smechr0602736.1|protein_coding||c.-2962_-2955delGCGCCATA|||||2775|,T|downstream_gene_variant|MODIFIER|Smechr0602738.1|Smechr0602738|transcript…	GT:AD:DP:GQ:PGT:PID:PL	0/1:11,5:18:99:.:.:239,0,597	0/1:12,10:22:99:0|1:85758340_TTATGGCGC_T:361,0,1783	1/1:0,7:7:24:1|1:85758340_TTATGGCGC_T:348,24,0	0/0:11,0:11:32:.:.:0,32,277
chr6	85758350	.	TCC	T	AC=4;AF=0.5;AN=8;ANN=T|frameshift_variant|HIGH|Smechr0602737.1|Smechr0602737|transcript|Smechr0602737.1|protein_coding|1/1|c.387_388delCC|p.Leu130fs|600/1855|387/1551|129/516||,T|upstream_gene_variant|MODIFIER|Smechr0602736.1|Smechr0602736|transcript|Smechr0602736.1|protein_coding||c.-2966_-2965delGG|||||2785|,T|downstream_gene_variant|MODIFIER|Smechr0602738.1|Smechr0602738|transcript|Smechr06027…	GT:AD:DP:GQ:PGT:PID:PL	0/1:14,5:19:65:.:.:65,0,618	0/1:13,10:23:99:0|1:85758340_TTATGGCGC_T:361,0,1783	1/1:0,8:8:24:1|1:85758340_TTATGGCGC_T:348,24,0	0/0:9,0:9:27:.:.:0,27,277
chr6	85758577	.	G	T	AC=4;AF=0.5;AN=8;ANN=T|missense_variant|MODERATE|Smechr0602737.1|Smechr0602737|transcript|Smechr0602737.1|protein_coding|1/1|c.613G>T|p.Asp205Tyr|826/1855|613/1551|205/516||,T|upstream_gene_variant|MODIFIER|Smechr0602736.1|Smechr0602736|transcript|Smechr0602736.1|protein_coding||c.-3191C>A|||||3011|,T|downstream_gene_variant|MODIFIER|Smechr0602738.1|Smechr0602738|transcript|Smechr0602738.1|protei…	GT:AD:DP:GQ:PGT:PID:PL	0/1:13,10:23:99:0|1:85758577_G_T:380,0,791	0/1:12,6:18:99:0|1:85758577_G_T:216,0,683	1/1:0,7:7:21:1|1:85758577_G_T:315,21,0	0/0:4,0:4:12:.:.:0,12,121
chr6	85758578	.	A	G	AC=4;AF=0.5;AN=8;ANN=G|missense_variant|MODERATE|Smechr0602737.1|Smechr0602737|transcript|Smechr0602737.1|protein_coding|1/1|c.614A>G|p.Asp205Gly|827/1855|614/1551|205/516||,G|upstream_gene_variant|MODIFIER|Smechr0602736.1|Smechr0602736|transcript|Smechr0602736.1|protein_coding||c.-3192T>C|||||3012|,G|downstream_gene_variant|MODIFIER|Smechr0602738.1|Smechr0602738|transcript|Smechr0602738.1|protei…	GT:AD:DP:GQ:PGT:PID:PL	0/1:13,10:23:99:0|1:85758577_G_T:380,0,791	0/1:12,6:18:99:0|1:85758577_G_T:216,0,683	1/1:0,7:7:21:1|1:85758577_G_T:315,21,0	0/0:4,0:4:12:.:.:0,12,121
chr6	85760870	.	A	G	AC=4;AF=0.5;AN=8;ANN=G|missense_variant|MODERATE|Smechr0602738.1|Smechr0602738|transcript|Smechr0602738.1|protein_coding|3/3|c.1642T>C|p.Ser548Pro|1929/2126|1642/1710|548/569||,G|downstream_gene_variant|MODIFIER|Smechr0602737.1|Smechr0602737|transcript|Smechr0602737.1|protein_coding||c.*1355A>G|||||1264|,G|downstream_gene_variant|MODIFIER|Smechr0602739.1|Smechr0602739|transcript|Smechr0602739.1|p…	GT:AD:DP:GQ:PL	0/1:15,7:22:99:162,0,432	0/1:4,11:15:90:305,0,90	1/1:0,6:6:18:199,18,0	0/0:9,0:9:27:0,27,274
chr6	85761988	.	T	G	AC=4;AF=0.5;AN=8;ANN=G|missense_variant|MODERATE|Smechr0602738.1|Smechr0602738|transcript|Smechr0602738.1|protein_coding|3/3|c.524A>C|p.Asp175Ala|811/2126|524/1710|175/569||,G|downstream_gene_variant|MODIFIER|Smechr0602737.1|Smechr0602737|transcript|Smechr0602737.1|protein_coding||c.*2473T>G|||||2382|,G|downstream_gene_variant|MODIFIER|Smechr0602739.1|Smechr0602739|transcript|Smechr0602739.1|prot…	GT:AD:DP:GQ:PL	0/1:17,6:23:99:101,0,472	0/1:10,13:23:99:329,0,269	1/1:0,10:10:30:325,30,0	0/0:7,0:7:18:0,18,270
chr6	85784479	.	G	C	AC=4;AF=0.5;AN=8;ANN=C|missense_variant|MODERATE|Smechr0602741.1|Smechr0602741|transcript|Smechr0602741.1|protein_coding|2/9|c.517C>G|p.Leu173Val|949/2262|517/1608|173/535||,C|downstream_gene_variant|MODIFIER|Smechr0602742.1|Smechr0602742|transcript|Smechr0602742.1|protein_coding||c.*3760C>G|||||3760|;BaseQRankSum=0.633;ClippingRankSum=-0.000;DP=43;ExcessHet=2.4304;FS=1.266;MLEAC=4;MLEAF=0.5;MQ=6…	GT:AD:DP:GQ:PL	0/1:5,8:13:99:224,0,111	0/1:11,4:15:88:88,0,305	0/0:3,0:3:9:0,9,85	1/1:0,12:12:36:383,36,0
chr6	85788943	.	C	G	AC=4;AF=0.5;AN=8;ANN=G|missense_variant|MODERATE|Smechr0602742.1|Smechr0602742|transcript|Smechr0602742.1|protein_coding|1/3|c.159G>C|p.Glu53Asp|159/639|159/639|53/212||,G|upstream_gene_variant|MODIFIER|Smechr0602741.1|Smechr0602741|transcript|Smechr0602741.1|protein_coding||c.-3948G>C|||||3164|,G|downstream_gene_variant|MODIFIER|Smechr0602743.1|Smechr0602743|transcript|Smechr0602743.1|protein_co…	GT:AD:DP:GQ:PL	0/1:10,13:23:99:319,0,255	0/1:14,10:24:99:241,0,337	0/0:4,0:4:12:0,12,114	1/1:0,6:6:18:185,18,0
chr6	85797346	.	GC	G	AC=4;AF=0.667;AN=6;ANN=G|frameshift_variant|HIGH|Smechr0602744.1|Smechr0602744|transcript|Smechr0602744.1|protein_coding|1/4|c.73delG|p.Ala25fs|160/1164|73/651|25/216||,G|downstream_gene_variant|MODIFIER|Smechr0602745.1|Smechr0602745|transcript|Smechr0602745.1|protein_coding||c.*1650delG|||||1417|;BaseQRankSum=1.279;ClippingRankSum=0.000;DP=55;ExcessHet=3.9794;FS=6.211;LOF=(Smechr0602744.1|Smechr…	GT:AD:DP:GQ:PGT:PID:PL	0/1:14,4:18:79:0|1:85797346_GC_G:79,0,383	0/1:5,15:20:92:0|1:85797346_GC_G:449,0,92	1/1:0,10:10:30:.:.:349,30,0	./.:6,0:6
chr6	85797348	.	CA	C	AC=4;AF=0.667;AN=6;ANN=C|frameshift_variant|HIGH|Smechr0602744.1|Smechr0602744|transcript|Smechr0602744.1|protein_coding|1/4|c.71delT|p.Leu24fs|158/1164|71/651|24/216||,C|downstream_gene_variant|MODIFIER|Smechr0602745.1|Smechr0602745|transcript|Smechr0602745.1|protein_coding||c.*1648delT|||||1415|;BaseQRankSum=0.046;ClippingRankSum=0.000;DP=53;ExcessHet=3.9794;FS=4.388;LOF=(Smechr0602744.1|Smechr…	GT:AD:DP:GQ:PGT:PID:PL	0/1:4,14:18:79:1|0:85797346_GC_G:383,0,79	0/1:15,5:20:89:1|0:85797346_GC_G:89,0,449	./.:10,0:10	1/1:0,5:5:15:.:.:186,15,0
chr6	85798989	.	ATACATACT	A	AC=2;AF=0.333;AN=6;ANN=A|frameshift_variant&stop_lost|HIGH|Smechr0602745.1|Smechr0602745|transcript|Smechr0602745.1|protein_coding|2/2|c.507_*7delAGTATGTA|p.Ter169fs|533/759|507/507|169/168||,A|3_prime_UTR_variant|MODIFIER|Smechr0602745.1|Smechr0602745|transcript|Smechr0602745.1|protein_coding|2/2|c.507_*7delAGTATGTA|||||0|,A|upstream_gene_variant|MODIFIER|Smechr0602744.1|Smechr0602744|transcript…	GT:AD:DP:GQ:PGT:PID:PL	0/1:13,4:17:99:1|0:85798980_T_C:129,0,522	0/1:5,9:14:99:.:.:352,0,183	./.:2,0:2	0/0:7,0:7:21:.:.:0,21,230
chr6	85799259	.	G	T	AC=4;AF=0.5;AN=8;ANN=T|missense_variant|MODERATE|Smechr0602745.1|Smechr0602745|transcript|Smechr0602745.1|protein_coding|2/2|c.245C>A|p.Ala82Asp|264/759|245/507|82/168||,T|upstream_gene_variant|MODIFIER|Smechr0602744.1|Smechr0602744|transcript|Smechr0602744.1|protein_coding||c.-1840C>A|||||1753|;BaseQRankSum=2.008;ClippingRankSum=0.000;DP=48;ExcessHet=2.4304;FS=2.751;MLEAC=4;MLEAF=0.5;MQ=60.00;MQ…	GT:AD:DP:GQ:PL	0/1:5,20:25:93:608,0,93	0/1:11,3:14:60:60,0,305	0/0:4,0:4:12:0,12,128	1/1:0,5:5:15:173,15,0
chr6	85818637	.	G	GGAA	AC=4;AF=0.5;AN=8;ANN=GGAA|disruptive_inframe_insertion|MODERATE|Smechr0602747.1|Smechr0602747|transcript|Smechr0602747.1|protein_coding|1/1|c.183_185dupTTC|p.Ser62dup|302/1477|185/861|62/286||,GGAA|upstream_gene_variant|MODIFIER|Smechr0602746.1|Smechr0602746|transcript|Smechr0602746.1|protein_coding||c.-4132_-4130dupTTC|||||4032|,GGAA|downstream_gene_variant|MODIFIER|Smechr0602748.1|Smechr0602748…	GT:AD:DP:GQ:PL	0/1:18,5:23:99:139,0,849	0/1:5,10:15:99:384,0,210	1/1:0,2:2:6:90,6,0	0/0:8,0:8:9:0,9,203
chr6	85827930	.	A	G	AC=4;AF=0.5;AN=8;ANN=G|missense_variant|MODERATE|Smechr0602750.1|Smechr0602750|transcript|Smechr0602750.1|protein_coding|6/7|c.1283T>C|p.Leu428Pro|1401/2302|1283/1770|428/589||,G|upstream_gene_variant|MODIFIER|Smechr0602749.1|Smechr0602749|transcript|Smechr0602749.1|protein_coding||c.-4236T>C|||||3969|,G|upstream_gene_variant|MODIFIER|Smechr0602751.1|Smechr0602751|transcript|Smechr0602751.1|prote…	GT:AD:DP:GQ:PL	0/1:18,7:25:99:162,0,498	0/1:16,24:40:99:569,0,388	1/1:0,8:8:24:266,24,0	0/0:2,0:2:6:0,6,66
chr6	85828307	.	G	T	AC=4;AF=0.5;AN=8;ANN=T|missense_variant|MODERATE|Smechr0602750.1|Smechr0602750|transcript|Smechr0602750.1|protein_coding|5/7|c.992C>A|p.Thr331Lys|1110/2302|992/1770|331/589||,T|upstream_gene_variant|MODIFIER|Smechr0602749.1|Smechr0602749|transcript|Smechr0602749.1|protein_coding||c.-4613C>A|||||4346|,T|upstream_gene_variant|MODIFIER|Smechr0602751.1|Smechr0602751|transcript|Smechr0602751.1|protein…	GT:AD:DP:GQ:PL	0/1:18,3:21:41:41,0,501	0/1:5,11:16:99:334,0,102	1/1:0,9:9:27:292,27,0	0/0:6,0:6:18:0,18,177
chr6	85828331	.	A	C	AC=4;AF=0.5;AN=8;ANN=C|missense_variant|MODERATE|Smechr0602750.1|Smechr0602750|transcript|Smechr0602750.1|protein_coding|5/7|c.968T>G|p.Val323Gly|1086/2302|968/1770|323/589||,C|upstream_gene_variant|MODIFIER|Smechr0602749.1|Smechr0602749|transcript|Smechr0602749.1|protein_coding||c.-4637T>G|||||4370|,C|upstream_gene_variant|MODIFIER|Smechr0602751.1|Smechr0602751|transcript|Smechr0602751.1|protein…	GT:AD:DP:GQ:PL	0/1:17,5:22:84:84,0,479	0/1:6,13:19:99:357,0,125	1/1:0,9:9:27:263,27,0	0/0:8,0:8:24:0,24,243
chr6	85829584	.	A	G	AC=4;AF=0.5;AN=8;ANN=G|missense_variant|MODERATE|Smechr0602750.1|Smechr0602750|transcript|Smechr0602750.1|protein_coding|3/7|c.665T>C|p.Leu222Pro|783/2302|665/1770|222/589||,G|upstream_gene_variant|MODIFIER|Smechr0602751.1|Smechr0602751|transcript|Smechr0602751.1|protein_coding||c.-3129A>G|||||3075|,G|upstream_gene_variant|MODIFIER|Smechr0602752.1|Smechr0602752|transcript|Smechr0602752.1|protein_…	GT:AD:DP:GQ:PGT:PID:PL	0/1:8,3:11:99:0|1:85829584_A_G:99,0,507	0/1:6,6:12:99:0|1:85829584_A_G:234,0,365	1/1:0,8:8:24:1|1:85829584_A_G:360,24,0	0/0:5,0:5:15:.:.:0,15,167
chr6	85829588	.	T	C	AC=4;AF=0.5;AN=8;ANN=C|missense_variant|MODERATE|Smechr0602750.1|Smechr0602750|transcript|Smechr0602750.1|protein_coding|3/7|c.661A>G|p.Lys221Glu|779/2302|661/1770|221/589||,C|upstream_gene_variant|MODIFIER|Smechr0602751.1|Smechr0602751|transcript|Smechr0602751.1|protein_coding||c.-3125T>C|||||3071|,C|upstream_gene_variant|MODIFIER|Smechr0602752.1|Smechr0602752|transcript|Smechr0602752.1|protein_…	GT:AD:DP:GQ:PGT:PID:PL	0/1:9,3:12:99:0|1:85829584_A_G:99,0,505	0/1:6,6:12:99:0|1:85829584_A_G:234,0,365	1/1:0,8:8:24:1|1:85829584_A_G:360,24,0	0/0:6,0:6:18:.:.:0,18,200
chr6	85829829	.	A	T	AC=4;AF=0.5;AN=8;ANN=T|missense_variant|MODERATE|Smechr0602750.1|Smechr0602750|transcript|Smechr0602750.1|protein_coding|3/7|c.420T>A|p.Asp140Glu|538/2302|420/1770|140/589||,T|upstream_gene_variant|MODIFIER|Smechr0602751.1|Smechr0602751|transcript|Smechr0602751.1|protein_coding||c.-2884A>T|||||2830|,T|upstream_gene_variant|MODIFIER|Smechr0602752.1|Smechr0602752|transcript|Smechr0602752.1|protein_…	GT:AD:DP:GQ:PL	0/1:14,6:20:99:144,0,411	0/1:5,9:14:99:267,0,109	1/1:0,7:7:21:232,21,0	0/0:7,0:7:21:0,21,221
chr6	85833177	.	AGAGGAG	A	AC=6;AF=1;AN=6;ANN=A|disruptive_inframe_deletion|MODERATE|Smechr0602751.1|Smechr0602751|transcript|Smechr0602751.1|protein_coding|2/2|c.419_424delAGGAGG|p.Glu140_Glu141del|473/789|419/735|140/244||INFO_REALIGN_3_PRIME,A|upstream_gene_variant|MODIFIER|Smechr0602750.1|Smechr0602750|transcript|Smechr0602750.1|protein_coding||c.-1928_-1923delCTCCTC|||||1805|,A|upstream_gene_variant|MODIFIER|Smechr060…	GT:AD:DP:GQ:PL	1/1:0,3:3:9:109,9,0	1/1:0,6:8:20:251,20,0	1/1:0,4:4:12:156,12,0	./.:3,0:3
chr6	85833373	.	T	C	AC=4;AF=0.5;AN=8;ANN=C|missense_variant|MODERATE|Smechr0602751.1|Smechr0602751|transcript|Smechr0602751.1|protein_coding|2/2|c.580T>C|p.Ser194Pro|634/789|580/735|194/244||,C|upstream_gene_variant|MODIFIER|Smechr0602750.1|Smechr0602750|transcript|Smechr0602750.1|protein_coding||c.-2118A>G|||||2000|,C|upstream_gene_variant|MODIFIER|Smechr0602752.1|Smechr0602752|transcript|Smechr0602752.1|protein_co…	GT:AD:DP:GQ:PL	0/1:10,6:16:99:150,0,239	0/1:9,16:25:99:440,0,228	1/1:0,4:4:12:132,12,0	0/0:5,0:5:15:0,15,158
chr6	85833405	.	GTT	G	AC=4;AF=0.5;AN=8;ANN=G|frameshift_variant|HIGH|Smechr0602751.1|Smechr0602751|transcript|Smechr0602751.1|protein_coding|2/2|c.616_617delTT|p.Leu206fs|670/789|616/735|206/244||INFO_REALIGN_3_PRIME,G|upstream_gene_variant|MODIFIER|Smechr0602750.1|Smechr0602750|transcript|Smechr0602750.1|protein_coding||c.-2152_-2151delAA|||||2033|,G|upstream_gene_variant|MODIFIER|Smechr0602752.1|Smechr0602752|transc…	GT:AD:DP:GQ:PL	0/1:9,4:13:99:134,0,340	0/1:7,19:26:99:725,0,219	1/1:0,3:3:9:129,9,0	0/0:5,0:5:15:0,15,158
chr6	85855619	.	A	G	AC=4;AF=0.5;AN=8;ANN=G|missense_variant|MODERATE|Smechr0602755.1|Smechr0602755|transcript|Smechr0602755.1|protein_coding|1/3|c.154T>C|p.Tyr52His|154/540|154/540|52/179||,G|downstream_gene_variant|MODIFIER|Smechr0602756.1|Smechr0602756|transcript|Smechr0602756.1|protein_coding||c.*3314T>C|||||3314|;BaseQRankSum=1.221;ClippingRankSum=0.000;DP=81;ExcessHet=2.4304;FS=0.000;MLEAC=4;MLEAF=0.5;MQ=59.55;…	GT:AD:DP:GQ:PL	0/1:23,5:28:66:66,0,666	0/1:11,13:24:99:346,0,267	1/1:0,9:9:27:271,27,0	0/0:20,0:20:60:0,60,643

## Sheet: Table S3 
Table S3: Effective mutation-associated genes
Gene name		Function description
	KEGG		GO
Smechr0101105	K01695 tryptophan synthase alpha chain [EC:4.2.1.20] | (RefSeq) uncharacterized protein LOC104236222 (A)
Smechr0101118	K14493 gibberellin receptor GID1 [EC:3.-.-.-] | (RefSeq) gibberellin receptor GID1C-like (A)		GO:0016787 molecular_function:"Catalysis of the hydrolysis of various bonds, e.g. C-O, C-N, C-C, phosphoric anhydride bonds, etc. Hydrolase is the systematic name for any enzyme of EC class 3." [ISBN:0198506732]
Smechr0101119
Smechr0101126	K18626 trichohyalin | (RefSeq) uncharacterized protein LOC107963072 (A)
Smechr0101139	K22097 3-O-acetylpapaveroxine carboxylesterase [EC:3.1.1.105] | (RefSeq) carboxylesterase 1-like (A)		GO:0016787 molecular_function:"Catalysis of the hydrolysis of various bonds, e.g. C-O, C-N, C-C, phosphoric anhydride bonds, etc. Hydrolase is the systematic name for any enzyme of EC class 3." [ISBN:0198506732]
Smechr0101168	K08867 WNK lysine deficient protein kinase [EC:2.7.11.1] | (RefSeq) probable serine/threonine-protein kinase WNK9 (A)		GO:0004672 molecular_function:"Catalysis of the phosphorylation of an amino acid residue in a protein, usually according to the reaction: a protein + ATP = a phosphoprotein + ADP." [MetaCyc:PROTEIN-KINASE-RXN]GO:0004674 molecular_function:"Catalysis of the reactions: ATP + protein serine = ADP + protein serine phosphate, and ATP + protein threonine = ADP + protein threonine phosphate." [GOC:bf]GO…
Smechr0101174	K18649 inositol-phosphate phosphatase / L-galactose 1-phosphate phosphatase / histidinol-phosphatase [EC:3.1.3.25 3.1.3.93 3.1.3.15] | (RefSeq) bifunctional phosphatase IMPL2, chloroplastic-like (A)
Smechr0101175	K20715 phototropin [EC:2.7.11.1] | (RefSeq) phototropin-2 (A)		GO:0004672 molecular_function:"Catalysis of the phosphorylation of an amino acid residue in a protein, usually according to the reaction: a protein + ATP = a phosphoprotein + ADP." [MetaCyc:PROTEIN-KINASE-RXN] GO:0005524 molecular_function:"Interacting selectively and non-covalently with ATP, adenosine 5'-triphosphate, a universally important coenzyme and enzyme regulator." [ISBN:0198506732] GO:0…
Smechr0101178	K03006 DNA-directed RNA polymerase II subunit RPB1 [EC:2.7.7.6] | (RefSeq) extensin-3-like (A)
Smechr0101179	K03006 DNA-directed RNA polymerase II subunit RPB1 [EC:2.7.7.6] | (RefSeq) extensin-3-like (A)
Smechr0101181			GO:0016020 cellular_component:"A lipid bilayer along with all the proteins and protein complexes embedded in it an attached to it." [GOC:dos, GOC:mah, ISBN:0815316194]
Smechr0101182	K14569 ribosome biogenesis protein BMS1 | (RefSeq) ribosome biogenesis protein BMS1 homolog (A)		GO:0005634 cellular_component:"A membrane-bounded organelle of eukaryotic cells in which chromosomes are housed and replicated. In most cells, the nucleus contains all of the cell's chromosomes except the organellar chromosomes, and is the site of RNA synthesis and processing. In some species, or in specialized cell types, RNA metabolism or DNA replication may be absent." [GOC:go_curators] GO:004…
Smechr0101185	K06176 tRNA pseudouridine13 synthase [EC:5.4.99.27] | (RefSeq) multisubstrate pseudouridine synthase 7 (A)		GO:0001522 biological_process:"The intramolecular conversion of uridine to pseudouridine within an RNA molecule. This posttranscriptional base modification occurs in tRNA, rRNA, and snRNAs." [GOC:hjd, GOC:mah] GO:0003723 molecular_function:"Interacting selectively and non-covalently with an RNA molecule or a portion thereof." [GOC:jl, GOC:mah] GO:0009451 biological_process:"The covalent alteratio…
Smechr0101187
Smechr0101189	K17098 annexin D | (RefSeq) annexin D3-like (A)		GO:0005509 molecular_function:"Interacting selectively and non-covalently with calcium ions (Ca2+)." [GOC:ai] GO:0005544 molecular_function:"Interacting selectively and non-covalently with phospholipids, a class of lipids containing phosphoric acid as a mono- or diester, in the presence of calcium." [GOC:jl]
Smechr0101191	K17098 annexin D | (RefSeq) annexin D3-like (A)		GO:0005509 molecular_function:"Interacting selectively and non-covalently with calcium ions (Ca2+)." [GOC:ai] GO:0005544 molecular_function:"Interacting selectively and non-covalently with phospholipids, a class of lipids containing phosphoric acid as a mono- or diester, in the presence of calcium." [GOC:jl]
Smechr0101193	K14411 RNA-binding protein Musashi | (RefSeq) protein gar2 (A)		GO:0005515 molecular_function:"Interacting selectively and non-covalently with any protein or protein complex (a complex of two or more proteins that may include other nonprotein molecules)." [GOC:go_curators]
Smechr0101194
Smechr0101198	K01537 P-type Ca2+ transporter type 2C [EC:7.2.2.10] | (RefSeq) putative calcium-transporting ATPase 13, plasma membrane-type (A)		GO:0016021 cellular_component:"The component of a membrane consisting of the gene products and protein complexes having at least some part of their peptide sequence embedded in the hydrophobic region of the membrane." [GOC:dos, GOC:go_curators]
Smechr0101199	K05275 pyridoxine 4-dehydrogenase [EC:1.1.1.65] | (RefSeq) pyridoxal reductase-like (A)
Smechr0101201	K03320 ammonium transporter, Amt family | (RefSeq) ammonium transporter 3 member 1-like (A)		GO:0008519 molecular_function:"Enables the transfer of ammonium from one side of a membrane to the other. Ammonium is the cation NH4+ which is formed from N2 by root-nodule bacteria in leguminous plants and is an excretory product in ammonotelic animals." [GOC:go_curators, ISBN:0198506732] GO:0015696 biological_process:"The directed movement of ammonium into, out of or within a cell, or between c…
Smechr0101203
Smechr0101204	K10046 GDP-D-mannose 3', 5'-epimerase [EC:5.1.3.18 5.1.3.-] | (RefSeq) GME1; GDP-mannose 3',5'-epimerase (A)		GO:0003824 molecular_function:"Catalysis of a biochemical reaction at physiological temperatures. In biologically catalyzed reactions, the reactants are known as substrates, and the catalysts are naturally occurring macromolecular substances known as enzymes. Enzymes possess specific binding sites for substrates, and are usually composed wholly or largely of protein, but RNA that has catalytic ac…
Smechr0101206	K15156 mediator of RNA polymerase II transcription subunit 14 | (RefSeq) mediator of RNA polymerase II transcription subunit 14 (A)		GO:0003712 molecular_function:"A protein or a member of a complex that interacts specifically and non-covalently with a DNA-bound DNA-binding transcription factor to either activate or repress the transcription of specific genes. Coregulators often act by altering chromatin structure and modifications. For example, one class of transcription coregulators modifies chromatin structure through coval…
Smechr0101217	K09553 stress-induced-phosphoprotein 1 | (RefSeq) heat shock protein sti1 homolog (A)		GO:0005515 molecular_function:"Interacting selectively and non-covalently with any protein or protein complex (a complex of two or more proteins that may include other nonprotein molecules)." [GOC:go_curators]
Smechr0101233	K13420 LRR receptor-like serine/threonine-protein kinase FLS2 [EC:2.7.11.1] | (RefSeq) hypothetical protein (A)		GO:0004672 molecular_function:"Catalysis of the phosphorylation of an amino acid residue in a protein, usually according to the reaction: a protein + ATP = a phosphoprotein + ADP." [MetaCyc:PROTEIN-KINASE-RXN] GO:0004713 molecular_function:"Catalysis of the reaction: ATP + a protein tyrosine = ADP + protein tyrosine phosphate." [EC:2.7.10] GO:0005515 molecular_function:"Interacting selectively an…
Smechr0101234	K14802 phospholipid-transporting ATPase [EC:7.6.2.1] | (RefSeq) phospholipid-transporting ATPase 1 (A)		GO:0000287 molecular_function:"Interacting selectively and non-covalently with magnesium (Mg) ions." [GOC:ai] GO:0004012 molecular_function:"Catalysis of the movement of phospholipids from one membrane bilayer leaflet to the other, driven by the hydrolysis of ATP." [EC:3.6.3.1, PMID:15919184, PMID:9099684] GO:0005524 molecular_function:"Interacting selectively and non-covalently with ATP, adenosi…
Smechr0101236	K12190 ESCRT-II complex subunit VPS36 | (RefSeq) vacuolar protein sorting-associated protein 36 (A)		GO:0000814 cellular_component:"An endosomal sorting complex required for transport and functions downstream of ESCRT I complex. It consists of the class E vacuolar protein sorting (Vps) proteins and is required for the membrane recruitment of ESCRT III complex and binds to ubiquitinated cargoes." [GOC:rb, PMID:12892785, PMID:12900393] GO:0032266 molecular_function:"Interacting selectively and non…
Smechr0101237	K02469 DNA gyrase subunit A [EC:5.6.2.2] | (RefSeq) DNA gyrase subunit A, chloroplastic/mitochondrial (A)		GO:0003677 molecular_function:"Any molecular function by which a gene product interacts selectively and non-covalently with DNA (deoxyribonucleic acid)." [GOC:dph, GOC:jl, GOC:tb, GOC:vw] GO:0003916 molecular_function:"Catalysis of the transient cleavage and passage of individual DNA strands or double helices through one another, resulting a topological transformation in double-stranded DNA." [GO…
Smechr0101238
Smechr0101243
Smechr0101248	K14859 ribosome biogenesis protein SSF1/2 | (RefSeq) peter Pan-like protein (A)
Smechr0101254	K11593 eukaryotic translation initiation factor 2C | (RefSeq) protein argonaute 4-like (A)		GO:0003676 molecular_function:"Interacting selectively and non-covalently with any nucleic acid." [GOC:jl]
Smechr0101286	K14431 transcription factor TGA | (RefSeq) T27G7.2 (A)		GO:0005515 molecular_function:"Interacting selectively and non-covalently with any protein or protein complex (a complex of two or more proteins that may include other nonprotein molecules)." [GOC:go_curators]
Smechr0101288	K15271 ATP-dependent DNA helicase HFM1/MER3 [EC:3.6.4.12] | (RefSeq) DExH-box ATP-dependent RNA helicase DExH17 (A)
Smechr0101308	K07904 Ras-related protein Rab-11A | (RefSeq) ras-related protein RABA3 (A)		GO:0003924 molecular_function:"Catalysis of the reaction: GTP + H2O = GDP + phosphate." [ISBN:0198547684] GO:0005525 molecular_function:"Interacting selectively and non-covalently with GTP, guanosine triphosphate." [GOC:ai]
Smechr0101310	K08332 vacuolar protein 8 | (RefSeq) U-box domain-containing protein 44-like (A)		GO:0004842 molecular_function:"Catalysis of the transfer of ubiquitin from one protein to another via the reaction X-Ub + Y --> Y-Ub + X, where both X-Ub and Y-Ub are covalent linkages." [GOC:BioGRID, GOC:jh2, PMID:9635407] GO:0005515 molecular_function:"Interacting selectively and non-covalently with any protein or protein complex (a complex of two or more proteins that may include other nonprot…
Smechr0101312	K01537 P-type Ca2+ transporter type 2C [EC:7.2.2.10] | (RefSeq) calcium-transporting ATPase, endoplasmic reticulum-type (A)
Smechr0200962	K09486 hypoxia up-regulated 1 | (RefSeq) heat shock 70 kDa protein 17-like (A)
Smechr0200980	K01322 prolyl oligopeptidase [EC:3.4.21.26] | (RefSeq) putative F-box/LRR-repeat protein At3g18150 (A)
Smechr0200983
Smechr0200984	K16670 homeobox protein Meis2 | (RefSeq) homeobox protein BEL1 homolog isoform X1 (A)		GO:0003677 molecular_function:"Any molecular function by which a gene product interacts selectively and non-covalently with DNA (deoxyribonucleic acid)." [GOC:dph, GOC:jl, GOC:tb, GOC:vw] GO:0006355 biological_process:"Any process that modulates the frequency, rate or extent of cellular DNA-templated transcription." [GOC:go_curators, GOC:txnOH]
Smechr0201000	K17604 zinc finger SWIM domain-containing protein 3 | (RefSeq) protein FAR1-RELATED SEQUENCE 5-like (A)		GO:0006355 biological_process:"Any process that modulates the frequency, rate or extent of cellular DNA-templated transcription." [GOC:go_curators, GOC:txnOH]
Smechr0201001	K08360 cytochrome b-561 [EC:7.2.1.3] | (RefSeq) probable transmembrane ascorbate ferrireductase 2 (A)
Smechr0201003	K15889 prenylcysteine alpha-carboxyl methylesterase [EC:3.1.1.-] | (RefSeq) probable isoprenylcysteine alpha-carbonyl methylesterase ICMEL2 (A)		GO:0016787 molecular_function:"Catalysis of the hydrolysis of various bonds, e.g. C-O, C-N, C-C, phosphoric anhydride bonds, etc. Hydrolase is the systematic name for any enzyme of EC class 3." [ISBN:0198506732]
Smechr0201033
Smechr0201039			GO:0070300 molecular_function:"Interacting selectively and non-covalently with phosphatidic acid, any of a class of glycerol phosphate in which both the remaining hydroxyl groups of the glycerol moiety are esterified with fatty acids." [CHEBI:16337, GOC:jp, ISBN:0198506732]
Smechr0201050
Smechr0201068	K08026 one cut domain, family member 1, hepatocyte nuclear factor 6 | (RefSeq) zinc-finger homeodomain protein 9-like (A)
Smechr0201119
Smechr0201146
Smechr0602729	K00213 7-dehydrocholesterol reductase [EC:1.3.1.21] | (RefSeq) StDWF5; 7-dehydrocholesterol reductase-like (A)		GO:0016020 cellular_component:"A lipid bilayer along with all the proteins and protein complexes embedded in it an attached to it." [GOC:dos, GOC:mah, ISBN:0815316194]
Smechr0602731	K08867 WNK lysine deficient protein kinase [EC:2.7.11.1] | (RefSeq) hypothetical protein (A)		GO:0046983 molecular_function:"The formation of a protein dimer, a macromolecular structure consists of two noncovalently associated identical or nonidentical subunits." [ISBN:0198506732]
Smechr0602732	K16670 homeobox protein Meis2 | (RefSeq) homeobox protein BEL1 homolog isoform X1 (A)		GO:0003677 molecular_function:"Any molecular function by which a gene product interacts selectively and non-covalently with DNA (deoxyribonucleic acid)." [GOC:dph, GOC:jl, GOC:tb, GOC:vw] GO:0006355 biological_process:"Any process that modulates the frequency, rate or extent of cellular DNA-templated transcription." [GOC:go_curators, GOC:txnOH]
Smechr0602733
Smechr0602734	K23113 structural maintenance of chromosomes flexible hinge domain-containing protein 1 | (RefSeq) uncharacterized protein LOC108488397 (A)
Smechr0602735	K03006 DNA-directed RNA polymerase II subunit RPB1 [EC:2.7.7.6] | (RefSeq) leucine-rich repeat extensin-like protein 1 (A)		GO:0005515 molecular_function:"Interacting selectively and non-covalently with any protein or protein complex (a complex of two or more proteins that may include other nonprotein molecules)." [GOC:go_curators]
Smechr0602736	K00521 ferric-chelate reductase [EC:1.16.1.7] | (RefSeq) ferric reduction oxidase 7, chloroplastic-like (A)		GO:0003677 molecular_function:"Any molecular function by which a gene product interacts selectively and non-covalently with DNA (deoxyribonucleic acid)." [GOC:dph, GOC:jl, GOC:tb, GOC:vw] GO:0006355 biological_process:"Any process that modulates the frequency, rate or extent of cellular DNA-templated transcription." [GOC:go_curators, GOC:txnOH]
Smechr0602737	K07409 cytochrome P450 family 1 subfamily A polypeptide 2 [EC:1.14.14.1] | (RefSeq) cytochrome P450 89A2-like (A)		GO:0005506 molecular_function:"Interacting selectively and non-covalently with iron (Fe) ions." [GOC:ai] GO:0016705 molecular_function:"Catalysis of an oxidation-reduction (redox) reaction in which hydrogen or electrons are transferred from each of two donors, and molecular oxygen is reduced or incorporated into a donor." [GOC:mah] GO:0020037 molecular_function:"Interacting selectively and non-co…
Smechr0602738
Smechr0602741	K12655 OTU domain-containing protein 5 [EC:3.4.19.12] | (RefSeq) OTU domain-containing protein 5-like (A)
Smechr0602742	K20855 beta-1,3-galactosyltransferase 1/2/3/4/5/7/8 [EC:2.4.1.-] | (RefSeq) probable beta-1,3-galactosyltransferase 4 isoform X1 (A)
Smechr0602744	K08515 vesicle-associated membrane protein 7 | (RefSeq) vesicle-associated membrane protein 714 (A)		GO:0016021 cellular_component:"The component of a membrane consisting of the gene products and protein complexes having at least some part of their peptide sequence embedded in the hydrophobic region of the membrane." [GOC:dos, GOC:go_curators] GO:0016192 biological_process:"A cellular transport process in which transported substances are moved in membrane-bounded vesicles; transported substances…
Smechr0602745
Smechr0602747	K20642 Rho GTPase-activating protein 22/24/25 | (RefSeq) rho GTPase-activating protein 1-like (A)
Smechr0602750	K17085 transmembrane 9 superfamily member 1 | (RefSeq) transmembrane 9 superfamily member 5 (A)		GO:0016021 cellular_component:"The component of a membrane consisting of the gene products and protein complexes having at least some part of their peptide sequence embedded in the hydrophobic region of the membrane." [GOC:dos, GOC:go_curators]
Smechr0602751	K20478 golgin subfamily B member 1 | (RefSeq) uncharacterized protein LOC110941666 isoform X1 (A)
Smechr0602755	K20363 protein YIPF5/7 | (RefSeq) uncharacterized protein LOC111296848 isoform X1 (A)

## Sheet: Table S4 
Table S4: The genes related to seed dormancy were obtained by homologous comparison
Gene name	Function description
	KEGG		GO
Smechr0101047	K15718 linoleate 9S-lipoxygenase [EC:1.13.11.58] | (RefSeq) probable linoleate 9S-lipoxygenase 5 (A)		GO:0005515 molecular_function:"Interacting selectively and non-covalently with any protein or protein complex (a complex of two or more proteins that may include other nonprotein molecules)." [GOC:go_curators] GO:0016491 molecular_function:"Catalysis of an oxidation-reduction (redox) reaction, a reversible chemical reaction in which the oxidation state of an atom or atoms within a molecule is alt…
Smechr0101084	K18485 myogenic factor 6 | (RefSeq) transcription factor bHLH96 (A)		GO:0046983 molecular_function:"The formation of a protein dimer, a macromolecular structure consists of two noncovalently associated identical or nonidentical subunits." [ISBN:0198506732]
Smechr0101096	K21456 glutathione synthase [EC:6.3.2.3] | (RefSeq) glutathione synthetase, chloroplastic (A)		GO:0004363 molecular_function:"Catalysis of the reaction: L-gamma-glutamyl-L-cysteine + ATP + glycine = ADP + glutathione + 2 H(+) + phosphate." [EC:6.3.2.3, RHEA:13557] GO:0005524 molecular_function:"Interacting selectively and non-covalently with ATP, adenosine 5'-triphosphate, a universally important coenzyme and enzyme regulator." [ISBN:0198506732] GO:0006750 biological_process:"The chemical …
Smechr0101241	K09285 AP2-like factor, ANT lineage | (RefSeq) AP2-like ethylene-responsive transcription factor At1g16060 (A)		GO:0003700 molecular_function:"A protein or a member of a complex that interacts selectively and non-covalently with a specific DNA sequence (sometimes referred to as a motif) within the regulatory region of a gene to modulate transcription. Regulatory regions include promoters (proximal and distal) and enhancers. Genes are transcriptional units, and include bacterial operons." [GOC:txnOH-2018] G…
Smechr0101299	K09338 homeobox-leucine zipper protein | (RefSeq) homeobox-leucine zipper protein ATHB-12-like (A)		GO:0003677 molecular_function:"Any molecular function by which a gene product interacts selectively and non-covalently with DNA (deoxyribonucleic acid)." [GOC:dph, GOC:jl, GOC:tb, GOC:vw] GO:0003700 molecular_function:"A protein or a member of a complex that interacts selectively and non-covalently with a specific DNA sequence (sometimes referred to as a motif) within the regulatory region of a g…
Smechr0101859	K01381 saccharopepsin [EC:3.4.23.25] | (RefSeq) aspartic proteinase CDR1-like (A)		GO:0004190 molecular_function:"Catalysis of the hydrolysis of internal, alpha-peptide bonds in a polypeptide chain by a mechanism in which a water molecule bound by the side chains of aspartic residues at the active center acts as a nucleophile." [ISBN:0198506732] GO:0006508 biological_process:"The hydrolysis of proteins into smaller polypeptides and/or amino acids by cleavage of their peptide bo…
Smechr0200760	K09060 plant G-box-binding factor | (RefSeq) G-box-binding factor 1-like (A)		GO:0003700 molecular_function:"A protein or a member of a complex that interacts selectively and non-covalently with a specific DNA sequence (sometimes referred to as a motif) within the regulatory region of a gene to modulate transcription. Regulatory regions include promoters (proximal and distal) and enhancers. Genes are transcriptional units, and include bacterial operons." [GOC:txnOH-2018] G…
Smechr0201258	K09419 heat shock transcription factor, other eukaryote | (RefSeq) heat stress transcription factor A-4a (A)		GO:0003700 molecular_function:"A protein or a member of a complex that interacts selectively and non-covalently with a specific DNA sequence (sometimes referred to as a motif) within the regulatory region of a gene to modulate transcription. Regulatory regions include promoters (proximal and distal) and enhancers. Genes are transcriptional units, and include bacterial operons." [GOC:txnOH-2018] G…
Smechr0201292	K16055 trehalose 6-phosphate synthase/phosphatase [EC:2.4.1.15 3.1.3.12] | (RefSeq) alpha,alpha-trehalose-phosphate synthase [UDP-forming] 1-like (A)		GO:0003824 molecular_function:"Catalysis of a biochemical reaction at physiological temperatures. In biologically catalyzed reactions, the reactants are known as substrates, and the catalysts are naturally occurring macromolecular substances known as enzymes. Enzymes possess specific binding sites for substrates, and are usually composed wholly or largely of protein, but RNA that has catalytic ac…
Smechr0602656	K14190 GDP-L-galactose phosphorylase [EC:2.7.7.69] | (RefSeq) GDP-L-galactose phosphorylase 2-like (A)		GO:0080048 molecular_function:"Catalysis of the reaction: GDP-D-glucose + phosphate = D-glucose-1-P + GDP." [PMID:18463094]
Smechr0602794	K22534 PR domain zinc finger protein 5 | (RefSeq) zinc finger protein ZAT4-like (A)		GO:0003676 molecular_function:"Interacting selectively and non-covalently with any nucleic acid." [GOC:jl]

## Sheet: Table S5 
Table S5: Number of seeds germinated at different concentrations of GA3
Material	concentration	1d	2d	3d	4d	5d	6d	7d	8d	9d	10d	11d	12d	13d	14d
F1-1-1	0ppm	0	0	0	0	0	1	4	9	29	47	54	72	84	85
F1-1-2	0ppm	0	0	0	0	0	2	6	31	50	70	74	84	90	92
F1-1-3	0ppm	0	0	0	1	1	1	4	15	33	59	71	79	86	89
F1-2-1	50ppm	0	0	0	7	12	26	42	64	84	88	96	96	98	98
F1-2-2	50ppm	0	0	6	11	16	26	43	54	74	84	89	91	96	97
F1-2-3	50ppm	0	3	7	10	19	28	57	70	91	94	97	98	99	99
F1-3-1	100ppm	0	3	17	33	46	57	73	94	95	96	96	99	97	97
F1-3-2	100ppm	0	3	17	40	66	77	85	91	96	99	99	99	100	100
F1-3-3	100ppm	0	4	11	21	28	39	57	71	86	90	92	96	96	96
F1-4-1	150ppm	0	7	20	55	83	83	92	92	97	98	99	99	99	99
F1-4-2	150ppm	0	3	10	24	53	72	92	97	99	99	100	100	100	100
F1-4-3	150ppm	0	2	14	31	50	67	87	96	98	99	99	99	99	99
F1-5-1	200ppm	0	4	29	60	84	90	97	97	97	97	99	99	99	99
F1-5-2	200ppm	0	1	29	52	78	90	96	98	98	99	99	99	99	99
F1-5-3	200ppm	0	4	28	57	77	91	98	100	100	100	100	100	100	100
F1-6-1	250ppm	0	0	26	65	87	97	98	99	99	99	99	99	99	99
F1-6-2	250ppm	1	12	50	75	90	97	98	99	99	99	99	99	99	99
F1-6-3	250ppm	0	3	22	58	81	95	98	100	100	100	100	100	100	100
F1-7-1	300ppm	0	18	81	96	97	100	100	100	100	100	100	100	100	100
F1-7-2	300ppm	0	4	49	91	99	99	100	100	100	100	100	100	100	100
F1-7-3	300ppm	0	6	48	91	98	100	100	100	100	100	100	100	100	100

## Sheet: Table S6 
Table S6: Seed dormancy related candidate genes and their primers
Gene name	Primer name	Primer sequence
Smechr0101047	Smechr0101047-F	AGTCGGAAGTTCATGCCAGA
	Smechr0101047-R	TTCCAACCAATGTCTGCAGC
Smechr0101084	Smechr0101084-F	TCTCCGTTCTCTCATGCCTC
	Smechr0101084-R	GGTTGTGGAGTACTGTGGGA
Smechr0101118	Smechr0101118-F	GCCTACTCAGCCGTGTCTAT
	Smechr0101118-R	ATGACGATTTTCAGGCGCTC
Smechr0101241	Smechr0101241-F	ATATCGTGGTGTTGCAAGGC
	Smechr0101241-R	TGAGTACCGAATGTGCCCAA
Smechr0101299	Smechr0101299-F	CACACGGAGATTCAGCGATG
	Smechr0101299-R	GCTGCAATCCGAGTTCTCTG
Smechr0201018	Smechr0201018-F	TGAAGGGAAGGGCTTAGTCC
	Smechr0201018-R	TGCTCCTTTCATGTGCTTGT
Smechr0201082	Smechr0201082-F	GGCTTAAACTTGGGCTGGAC
	Smechr0201082-R	GGGTAGTCGCATTTTGTCCG
Smechr0201292	Smechr0201292-F	ATTGAAGGACTTGCGGCATC
	Smechr0201292-R	TCGCCTTTCCTAACAGCTGA
Smechr0602737	Smechr0602737-F	TTGTCGCACCAAGTCCTACT
	Smechr0602737-R	TTGATGCTCCTCGGTCTTGT
Smechr0602743	Smechr0602743-F	GGTGCTTATGGATTGGAGGG
	Smechr0602743-R	ACACTTTGAGGAATTCGCGG
Smechr0602744	Smechr0602744-F	CGCGGCGTATATTGGAGAAG
	Smechr0602744-R	GGAGCATAAGAAGCCACCCT
